# Supplementary material for: CRL4AMBRA1 is a key mediator for AKT-dependent cell cycle control in neural progenitor cells
Source: EMBO Rep. 2026 Apr 27;27(11):3099–119. doi: 10.1038/s44319-026-00768-7 (PMC13260899; doi:10.1038/s44319-026-00768-7)
Supplement: Supplementary file 3 — Source data Fig. 1 [file 44319_2026_768_MOESM3_ESM.zip]

Archive with 36 entries (24 files):
- Figure 1/
- Figure 1/1A/
- Figure 1/1A/AKT.jpg
- Figure 1/1A/merge.jpg
- Figure 1/1A/SOX2.jpg
- Figure 1/1B/
- Figure 1/1B/B-Cap.jpg
- Figure 1/1B/B-MK.jpg
- Figure 1/1B/B-Mock.jpg
- Figure 1/1C/
- Figure 1/1C/1C.xlsx
- Figure 1/1E/
- Figure 1/1E/1E.tif
- Figure 1/1F/
- Figure 1/1F/1F.xlsx
- Figure 1/1G/
- Figure 1/1G/G-AKT3.jpg
- Figure 1/1G/G-T288I.jpg
- Figure 1/1H/
- Figure 1/1H/1H.xls
- Figure 1/1I/
- Figure 1/1I/cTKO-DIV3.jpg
- Figure 1/1I/cTKO-DIV5.jpg
- Figure 1/1I/cTKO-DIV7.jpg
- Figure 1/1I/ctrl-DIV3.jpg
- Figure 1/1I/ctrl-DIV5.jpg
- Figure 1/1I/ctrl-DIV7.jpg
- Figure 1/1J/
- Figure 1/1J/DIV3.xls
- Figure 1/1J/DIV5.xls
- Figure 1/1J/DIV7.xls
- Figure 1/1K/
- Figure 1/1K/cTKO.fcs
- Figure 1/1K/Ctrl.fcs
- Figure 1/1L/
- Figure 1/1L/1L.xlsx
