# Supplementary material for: CRL4AMBRA1 is a key mediator for AKT-dependent cell cycle control in neural progenitor cells
Source: EMBO Rep. 2026 Apr 27;27(11):3099–119. doi: 10.1038/s44319-026-00768-7 (PMC13260899; doi:10.1038/s44319-026-00768-7)
Supplement: Supplementary file 3 — Source data Fig. 1 [file 44319_2026_768_MOESM3_ESM.zip › Figure 1/1C/1C.xlsx]

## Sheet: Sheet2
	diameter/um ave.of per sample	mean	sem			normalized	mean	sem
mock	155.333	157.524	5.60648		157.524	98.6092	100	3.55912
	168.143				157.524	106.741
	149.096				157.524	94.6497
mk2206	65.2054	63.6509	4.59863		157.524	41.3939	40.407	2.91932
	70.7241				157.524	44.8973
	55.0232				157.524	34.93
cap	78.1045	82.1181	15.7079		157.524	49.5825	52.1304	9.97171
	111.109				157.524	70.5344
	57.141				157.524	36.2744

## Sheet: Sheet1
area/um2 per neurosphere
c1-mock0005	c1-mock0004	c1-mock0003	c1-mock0002	c1-mock0001	c2-mock-5	c2-mock-4	c2-mock-3	c2-mock-2	c2-mock-1	c3-mock5	c3-mock4	c-3-mock3	c3-mock2	c3-mock1	c1-mk2206-6	c1-mk2206-5	c1-mk2206-4	c1-mk2206-3	c1-mk2206-2	c1-mk2206	c2-mk2206-0005	c2-mk2206-0004	c2-mk2206-0003	c2-mk2206-0002	c2-mk2206-0001	c3-mk2206-5	c3-mk2206-4	c3-mk2206-3	c3-mk2206-2	c3-mk2206-1	c1-cap5	c1-cap4	c1-cap3	c1-cap2	c1-cap1	c2-cap5	c2-cap4	c2-cap3	c2-cap2	c2-cap1	c3-cap5	c3-cap4	c3-cap3	c3-cap2	c3-cap1
25336.5	78410.8	8420.16	2720.59	12265.5	4103.69	17281.1	129828	45144.4	19640.7	18208.2	7800.8	9012.91	18208.2	19640.7	14229.9	2192.43	7173.85	790.34	1702.27	1459.09	7173.85	7508.23	16798.5	12265.5	2526.81	1459.09	790.34	1326.1	2845.98	1094.32	14636.5	20077.7	1599.68	21065.6	425.567	34201.2	3271.55	16798.5	8085.78	19089.7	2192.43	1459.09	4802.83	6068.14	592.755
3271.55	6854.68	3085.36	19640.7	3697.12	19640.7	16354	13830.9	2845.98	4802.83	11490.3	12588.4	37449.9	10384.6	37449.9	4989.02	1599.68	5304.4	516.761	1702.27	1200.71	4563.45	20077.7	4757.24	1200.71	2720.59	486.363	3271.55	592.755	854.935	592.755	2526.81	18637.6	2720.59	6322.72	303.977	8423.96	46664.2	2340.62	17281.1	1200.71	1599.68	1899.86	8423.96	1200.71	790.34
7800.8	7162.45	47466	78319.6	3875.7	19640.7	8708.93	17281.1	8085.78	108858	9731.06	33000.5	25781	18177.8	35477.9	1200.71	4270.87	972.726	5536.18	3875.7	3271.55	12588.4	1200.71	15426.8	3465.34	1599.68	1326.1	2192.43	368.572	1858.06	5536.18	27479.5	25781	6615.3	14229.9	14636.5	23638	13055.8	1113.32	1459.09	4270.87	2340.62	1599.68	6854.68	1858.06	1702.27
6322.72	8085.78	9031.91	57729	5536.18	29865.7	7800.8	162084	61904.9	3085.36	28710.6	28710.6	40200.9	8085.78	4563.45	2720.59	7162.45	2051.84	592.755	3465.34	1702.27	972.726	9031.91	2845.98	425.567	790.34	1326.1	1702.27	1326.1	1326.1	2051.84	3875.7	5805.96	1200.71	2845.98	1702.27	4802.83	7508.23	22634.9	790.34	854.935	2192.43	2192.43	972.726	368.572	1326.1
13378.8	17281.1	20077.7	62820.6	17740.8	2845.98	46664.2	9031.91	3271.55	15081	22068.7	20583	22068.7	11144.5	10745.6	2720.59	3875.7	2340.62	1702.27	2845.98	3697.12	2720.59	1113.32	8708.93	5304.4	3085.36	425.567	3632.52	2192.43	1599.68	2051.84	14636.5	3085.36	3875.7	672.549	520.56	520.56	36097.2	4122.69	11874.1	16798.5	2340.62	6854.68	2720.59	1200.71	2192.43
31693.4	101118	9731.06	2192.43	36097.2	1702.27	47466	37449.9	68033.8	23638	10046.4	11490.3	28091.3	5805.96	76404.6	3271.55	4122.69	9031.91	1326.1	15426.8	2192.43	4122.69	972.726	2857.38	5304.4	6854.68	1702.27	2051.84	866.334	1595.88	4989.02	11874.1	790.34	22634.9	592.755	2340.62	26936.1	32267.1	520.56	197.585	21065.6	7508.23	3271.55	1459.09	790.34	729.544
9731.06	60996.7	17740.8	52025.6	45144.4	11144.5	12265.5	23147.8	9731.06	9731.06	16354	4985.22	20077.7	8708.93	131713	790.34	3465.34	3271.55	1326.1	2526.81	9031.91	1459.09	2720.59	10046.4	3697.12	2340.62	520.56	520.56	8085.78	3465.34	790.34	303.977	1200.71	3465.34	1200.71	972.726	30477.5	29865.7	972.726	5805.96	65355	2192.43	1858.06	1599.68	972.726	854.935
136698	10745.6	9392.88	61904.9	10384.6	24732.3	18208.2		31693.4	4270.87	8085.78	4270.87	13830.9	9392.88	16798.5	854.935	5304.4	1200.71	3875.7	1200.71	592.755	4802.83	6068.14	2192.43	13055.8	2340.62	1599.68	2720.59	2720.59	2845.98	1599.68	3697.12	2720.59	6854.68	1599.68	12265.5	854.935	10046.4	9031.91	13055.8	5536.18	2051.84	4989.02	3271.55	854.935	592.755
87321.1	11874.1	11144.5	57729	16798.5	48047.3	15426.8		22634.9	3271.55	13830.9	19640.7		16354	14636.5	1459.09	2526.81	1599.68	1113.32	1200.71	5304.4	4122.69	2192.43	11144.5	854.935	790.34	854.935	2845.98	972.726	790.34	1459.09	22634.9	520.56	9031.91	4989.02	520.56	6322.72	592.755	6068.14	2192.43	4270.87	5805.96	1858.06	3875.7	2845.98	2192.43
10745.6	3697.12	31096.8	2051.84	40200.9	38817.8	4270.87		28091.3	45144.4	3875.7	26400.4		18637.6	13830.9	1599.68	1702.27	3465.34	1702.27	9392.88	9031.91	1326.1	790.34	2845.98	13055.8	11490.3	1599.68	972.726	4563.45	1200.71	7800.8	13378.8	4122.69	2340.62	3085.36	6615.3	10046.4	9731.06	1599.68	4122.69	854.935	1702.27	4802.83	2720.59	520.56	1326.1
20583	2192.43	2340.62	2192.43	36097.2		5805.96		81317.6		7508.23	13378.8		7800.8	18637.6	3465.34	7800.8	10046.4	3085.36	8085.78	1261.5	2340.62	2845.98	2720.59	790.34	10046.4	972.726	4122.69	972.726	2192.43	10046.4	672.549	520.56	12588.4	592.755	592.755	25781		17740.8	25336.5	52850.2	972.726	6854.68	790.34	2340.62	4270.87
54446				7162.45		13830.9		7162.45		30477.5	3465.34		15426.8		1858.06	2340.62	9731.06	1326.1	3085.36	425.567	7508.23	5536.18	11144.5	1326.1	19640.7	1326.1	8423.96	1200.71		7162.45		592.755	2720.59	1599.68	14636.5	16354		7800.8	3465.34	2720.59	12588.4	2526.81	6854.68	1858.06	3271.55
				7162.45				9392.88			2845.98		23638		1599.68	3085.36	2720.59	2340.62	2720.59	1599.68	1459.09	6854.68	3894.7	4270.87	15426.8	2340.62	1200.71	1599.68				972.726	5304.4	2192.43	10046.4	790.34		2720.59	520.56	24226.9	2051.84	7508.23	3085.36	121.591	972.726
											8085.78		8708.93		12588.4	4563.45	6068.14	972.726	790.34	972.726	5805.96	790.34	5304.4	2340.62	2340.62	520.56	6615.3	972.726				262.18	16798.5	3271.55	11874.1	13055.8		520.56	21065.6	5536.18	4989.02	1702.27	854.935	854.935	972.726
											16354		4122.69		1702.27	2526.81		3875.7	1702.27	2720.59	2192.43	3465.34	5805.96	368.572	9731.06	2051.84		3875.7				3271.55		520.56	4122.69	2845.98		20077.7	12265.5	9031.91	1459.09	1113.32	4270.87	2340.62	7508.23
											2192.43		17281.1		13830.9	14229.9		5304.4	2720.59	4122.69	4122.69	790.34	368.572	3271.55	13055.8	2340.62		592.755				28710.6		520.56	1200.71	4122.69			7508.23		2192.43	140.589		4122.69	2845.98
											19089.7		13055.8		3271.55			854.935	2720.59	972.726	4802.83	790.34	8085.78	972.726	1599.68	672.549		2340.62				8085.78		6322.72	790.34	23638					1702.27	4270.87		2051.84	12265.5
											9731.06		47466		1459.09			1113.32	1326.1	2340.62	425.567	18208.2	2051.84	6854.68	2051.84	2340.62		8708.93				520.56		1702.27	592.755	1326.1					854.935	3875.7		790.34
											4270.87		15081		7800.8			10745.6	1459.09	11490.3		303.977	1599.68	592.755		2340.62		3085.36				1326.1		3697.12	592.755	8085.78					1459.09	2051.84		6615.3
											3465.34		4270.87		1113.32			2340.62	3271.55	790.34		16798.5	972.726	520.56		2051.84						1599.68		13830.9	16354	42302.2					2526.81	4122.69		972.726
											4989.02		23147.8		2845.98			8423.96	5805.96	11490.3		1599.68		8708.93								790.34		2526.81	854.935	21586.2					4989.02	7508.23		4122.69
											6615.3		16354		368.572			7508.23	13378.8	1459.09		1113.32		15426.8								1326.1		972.726	14229.9	10745.6					303.977	2526.81		1702.27
											14229.9		29865.7		1200.71			1200.71		4270.87		972.726		11490.3								5536.18		368.572	15081						5805.96	6615.3		3697.12
													20077.7		1113.32			1599.68		20077.7		7800.8		10046.4								20583		3465.34	303.977						2845.98	3465.34		2526.81
															972.726			2340.62		2192.43				1858.06										14229.9	1113.32						10046.4	6068.14		1200.71
															2845.98			4802.83		6854.68				1326.1										4270.87	790.34							6615.3		2051.84
															972.726			4802.83		1459.09														1459.09	1702.27							2845.98		672.549
															3271.55					5304.4															1200.71							1326.1		2720.59
															1599.68					11144.5															790.34							1702.27		2720.59
															3465.34					6615.3																								1113.32
															4989.02																													972.726
															1200.71																													790.34
																																												854.935
																																												1599.68
diameter/um per neurosphere
c1-mock0005	c1-mock0004	c1-mock0003	c1-mock0002	c1-mock0001	c2-mock-5	c2-mock-4	c2-mock-3	c2-mock-2	c2-mock-1	c3-mock5	c3-mock4	c-3-mock3	c3-mock2	c3-mock1	c1-mk2206-6	c1-mk2206-5	c1-mk2206-4	c1-mk2206-3	c1-mk2206-2	c1-mk2206	c2-mk2206-0005	c2-mk2206-0004	c2-mk2206-0003	c2-mk2206-0002	c2-mk2206-0001	c3-mk2206-5	c3-mk2206-4	c3-mk2206-3	c3-mk2206-2	c3-mk2206-1	c1-cap5	c1-cap4	c1-cap3	c1-cap2	c1-cap1	c2-cap5	c2-cap4	c2-cap3	c2-cap2	c2-cap1	c3-cap5	c3-cap4	c3-cap3	c3-cap2	c3-cap1
179.609	315.968	103.542	58.8555	124.967	72.284	148.334	406.574	239.749	158.137	152.261	99.6609	107.124	152.261	158.137	134.603	52.8346	95.5721	31.7221	46.5553	43.1019	95.5721	97.7741	146.248	124.967	56.7206	43.1019	31.7221	41.0907	60.1965	37.3273	136.513	159.886	45.1306	163.773	23.2776	208.678	64.5404	146.248	101.465	155.903	52.8346	43.1019	78.1995	87.8988	27.4722
64.5404	93.4219	62.677	158.137	68.6099	158.137	144.3	132.703	60.1965	78.1995	120.954	126.602	218.364	114.987	218.364	79.7008	45.1306	82.1813	25.6507	46.5553	39.0997	76.2258	159.886	77.8274	39.0997	58.8555	24.8849	64.5404	27.4722	32.993	27.4722	56.7206	154.046	58.8555	89.7236	19.6732	103.565	243.751	54.5909	148.334	39.0997	45.1306	49.183	103.565	39.0997	31.7221
99.6609	95.4962	245.836	315.784	70.2474	158.137	105.302	148.334	101.465	372.293	111.31	204.982	181.178	152.134	212.537	39.0997	73.7417	35.1925	83.9576	70.2474	64.5404	126.602	39.0997	140.15	66.4244	45.1306	41.0907	52.8346	21.6629	48.639	83.9576	187.051	181.178	91.7761	134.603	136.513	173.484	128.931	37.6499	43.1019	73.7417	54.5909	45.1306	93.4219	48.639	46.5553
89.7236	101.465	107.237	271.114	83.9576	195.003	99.6609	454.282	280.749	62.677	191.195	191.195	226.242	101.465	76.2258	58.8555	95.4962	51.1125	27.4722	66.4244	46.5553	35.1925	107.237	60.1965	23.2776	31.7221	41.0907	46.5553	41.0907	41.0907	51.1125	70.2474	85.9789	39.0997	60.1965	46.5553	78.1995	97.7741	169.763	31.7221	32.993	52.8346	52.8346	35.1925	21.6629	41.0907
130.516	148.334	159.886	282.817	150.294	60.1965	243.751	107.237	64.5404	138.571	167.627	161.886	167.627	119.12	116.969	58.8555	70.2474	54.5909	46.5553	60.1965	68.6099	58.8555	37.6499	105.302	82.1813	62.677	23.2776	68.0079	52.8346	45.1306	51.1125	136.513	62.677	70.2474	29.2629	25.7449	25.7449	214.384	72.4511	122.958	146.248	54.5909	93.4219	58.8555	39.0997	52.8346
200.881	358.814	111.31	52.8346	214.384	46.5553	245.836	218.364	294.318	173.484	113.1	120.954	189.121	85.9789	311.9	64.5404	72.4511	107.237	41.0907	140.15	52.8346	72.4511	35.1925	60.3169	82.1813	93.4219	46.5553	51.1125	33.2122	45.077	79.7008	122.958	31.7221	169.763	27.4722	54.5909	185.192	202.691	25.7449	15.8611	163.773	97.7741	64.5404	43.1019	31.7221	30.4776
111.31	278.682	150.294	257.373	239.749	119.12	124.967	171.676	111.31	111.31	144.3	79.6704	159.886	105.302	409.515	31.7221	66.4244	64.5404	41.0907	56.7206	107.237	43.1019	58.8555	113.1	68.6099	54.5909	25.7449	25.7449	101.465	66.4244	31.7221	19.6732	39.0997	66.4244	39.0997	35.1925	196.99	195.003	35.1925	85.9789	288.466	52.8346	48.639	45.1306	35.1925	32.993
417.193	116.969	109.359	280.749	114.987	177.455	152.261		200.881	73.7417	101.465	73.7417	132.703	109.359	146.248	32.993	82.1813	39.0997	70.2474	39.0997	27.4722	78.1995	87.8988	52.8346	128.931	54.5909	45.1306	58.8555	58.8555	60.1965	45.1306	68.6099	58.8555	93.4219	45.1306	124.967	32.993	113.1	107.237	128.931	83.9576	51.1125	79.7008	64.5404	32.993	27.4722
333.438	122.958	119.12	271.114	146.248	247.337	140.15		169.763	64.5404	132.703	158.137		144.3	136.513	43.1019	56.7206	45.1306	37.6499	39.0997	82.1813	72.4511	52.8346	119.12	32.993	31.7221	32.993	60.1965	35.1925	31.7221	43.1019	169.763	25.7449	107.237	79.7008	25.7449	89.7236	27.4722	87.8988	52.8346	73.7417	85.9789	48.639	70.2474	60.1965	52.8346
116.969	68.6099	198.982	51.1125	226.242	222.316	73.7417		189.121	239.749	70.2474	183.341		154.046	132.703	45.1306	46.5553	66.4244	46.5553	109.359	107.237	41.0907	31.7221	60.1965	128.931	120.954	45.1306	35.1925	76.2258	39.0997	99.6609	130.516	72.4511	54.5909	62.677	91.7761	113.1	111.31	45.1306	72.4511	32.993	46.5553	78.1995	58.8555	25.7449	41.0907
161.886	52.8346	54.5909	52.8346	214.384		85.9789		321.771		97.7741	130.516		99.6609	154.046	66.4244	99.6609	113.1	62.677	101.465	40.0774	54.5909	60.1965	58.8555	31.7221	113.1	35.1925	72.4511	35.1925	52.8346	113.1	29.2629	25.7449	126.602	27.4722	27.4722	181.178		150.294	179.609	259.405	35.1925	93.4219	31.7221	54.5909	73.7417
263.292				95.4962		132.703		95.4962		196.99	66.4244		140.15		48.639	54.5909	111.31	41.0907	62.677	23.2776	97.7741	83.9576	119.12	41.0907	158.137	41.0907	103.565	39.0997		95.4962		27.4722	58.8555	45.1306	136.513	144.3		99.6609	66.4244	58.8555	126.602	56.7206	93.4219	48.639	64.5404
				95.4962				109.359			60.1965		173.484		45.1306	62.677	58.8555	54.5909	58.8555	45.1306	43.1019	93.4219	70.4194	73.7417	140.15	54.5909	39.0997	45.1306				35.1925	82.1813	52.8346	113.1	31.7221		58.8555	25.7449	175.632	51.1125	97.7741	62.677	12.4424	35.1925
											101.465		105.302		126.602	76.2258	87.8988	35.1925	31.7221	35.1925	85.9789	31.7221	82.1813	54.5909	54.5909	25.7449	91.7761	35.1925				18.2707	146.248	64.5404	122.958	128.931		25.7449	163.773	83.9576	79.7008	46.5553	32.993	32.993	35.1925
											144.3		72.4511		46.5553	56.7206		70.2474	46.5553	58.8555	52.8346	66.4244	85.9789	21.6629	111.31	51.1125		70.2474				64.5404		25.7449	72.4511	60.1965		159.886	124.967	107.237	43.1019	37.6499	73.7417	54.5909	97.7741
											52.8346		148.334		132.703	134.603		82.1813	58.8555	72.4511	72.4511	31.7221	21.6629	64.5404	128.931	54.5909		27.4722				191.195		25.7449	39.0997	72.4511			97.7741		52.8346	13.3792		72.4511	60.1965
											155.903		128.931		64.5404			32.993	58.8555	35.1925	78.1995	31.7221	101.465	35.1925	45.1306	29.2629		54.5909				101.465		89.7236	31.7221	173.484					46.5553	73.7417		51.1125	124.967
											111.31		245.836		43.1019			37.6499	41.0907	54.5909	23.2776	152.261	51.1125	93.4219	51.1125	54.5909		105.302				25.7449		46.5553	27.4722	41.0907					32.993	70.2474		31.7221
											73.7417		138.571		99.6609			116.969	43.1019	120.954		19.6732	45.1306	27.4722		54.5909		62.677				41.0907		68.6099	27.4722	101.465					43.1019	51.1125		91.7761
											66.4244		73.7417		37.6499			54.5909	64.5404	31.7221		146.248	35.1925	25.7449		51.1125						45.1306		132.703	144.3	232.079					56.7206	72.4511		35.1925
											79.7008		171.676		60.1965			103.565	85.9789	120.954		45.1306		105.302								31.7221		56.7206	32.993	165.784					79.7008	97.7741		72.4511
											91.7761		144.3		21.6629			97.7741	130.516	43.1019		37.6499		140.15								41.0907		35.1925	134.603	116.969					19.6732	56.7206		46.5553
											134.603		195.003		39.0997			39.0997		73.7417		35.1925		120.954								83.9576		21.6629	138.571						85.9789	91.7761		68.6099
													159.886		37.6499			45.1306		159.886		99.6609		113.1								161.886		66.4244	19.6732						60.1965	66.4244		56.7206
															35.1925			54.5909		52.8346				48.639										134.603	37.6499						113.1	87.8988		39.0997
															60.1965			78.1995		93.4219				41.0907										73.7417	31.7221							91.7761		51.1125
															35.1925			78.1995		43.1019														43.1019	46.5553							60.1965		29.2629
															64.5404					82.1813															39.0997							41.0907		58.8555
															45.1306					119.12															31.7221							46.5553		58.8555
															66.4244					91.7761																								37.6499
															79.7008																													35.1925
															39.0997																													31.7221
																																												32.993
average of per sample diameter/um
159.365	159.414	129.349	186.611	141.928	145.654	141.416	234.167	172.209	147.27	133.327	116.059	172.781	134.845	188.469	58.8655	71.6414	72.3033	56.9161	66.301	67.8811	67.1084	68.4639	80.3206	69.8466	78.4915	41.044	57.261	50.7372	47.5822	63.2412	102.53	73.5893	86.4596	64.5239	63.4202	120.787	139.896	85.0899	91.3706	118.4	60.832	64.0227	63.0444	46.2679	51.5381
155.333					168.143					149.096					65.2054					70.7241					55.0232						78.1045					111.109					57.141
