# Supplementary material for: CRL4AMBRA1 is a key mediator for AKT-dependent cell cycle control in neural progenitor cells
Source: EMBO Rep. 2026 Apr 27;27(11):3099–119. doi: 10.1038/s44319-026-00768-7 (PMC13260899; doi:10.1038/s44319-026-00768-7)
Supplement: Supplementary file 3 — Source data Fig. 1 [file 44319_2026_768_MOESM3_ESM.zip › Figure 1/1F/1F.xlsx]

## Sheet: pAKT-AKT
	Exp1-240423	Exp2-240721	Exp3-240804
pAKT/AKT	normalized	normalized	normalized	mean	sem	p
AKT3	100	100	100	100	0	8.74321e-06
T288I	158.572	152.619	158.48	156.557	1.96898

## Sheet: Exp1-240423
Exp1-240423
signal	pAKT	b-actin	pAKT/b-actin	AKT	b-actin	AKT/b-actin	pAKT/b-actin/AKT/b-actin		normalized pAKT/AKT
AKT3	2410000	610000	3.95082	4960000	562000	8.82562	0.447653	0.447653	100
T288I	2600000	461000	5.63991	5800000	730000	7.94521	0.709851	0.447653	158.572

## Sheet: Exp2-240721
Exp2-240721
signal	pAKT	b-actin	pAKT/b-actin	AKT	b-actin	AKT/b-actin	pAKT/b-actin/AKT/b-actin		normalized pAKT/AKT
AKT3	1260000	351000	3.58974	2890000	351000	8.23362	0.435986	0.435986	100
T288I	1750000	528000	3.31439	2630000	528000	4.98106	0.665399	0.435986	152.619

## Sheet: Exp3-240804
Exp3-240804
signal	pAKT	b-actin	pAKT/b-actin	AKT	b-actin	AKT/b-actin	pAKT/b-actin/AKT/b-actin		normalized pAKT/AKT
AKT3	2390000	893000	2.67637	3970000	355000	11.1831	0.239323	0.239323	100
T288I	3780000	1070000	3.53271	3260000	350000	9.31429	0.379279	0.239323	158.48
