# Supplementary material for: CRL4AMBRA1 is a key mediator for AKT-dependent cell cycle control in neural progenitor cells
Source: EMBO Rep. 2026 Apr 27;27(11):3099–119. doi: 10.1038/s44319-026-00768-7 (PMC13260899; doi:10.1038/s44319-026-00768-7)
Supplement: Supplementary file 3 — Source data Fig. 1 [file 44319_2026_768_MOESM3_ESM.zip › Figure 1/1H/1H.xls]

## Sheet: Sheet2
	aver.diameter of per sample/um	mean		normalized	mean	p
AKT3	85.3251	83.0204	83.0204	102.776	100	0.00516846
	85.8183		83.0204	103.37
	77.9177		83.0204	93.8538
T288I	106.509	107.03	83.0204	128.292	128.92
	101.255		83.0204	121.965
	113.326		83.0204	136.503

## Sheet: Sheet1
area um2/per neurosphere
AKT3-1-1	AKT3-1-2	AKT3-2-1	AKT3-2-2	AKT3-3-1	AKT3-3-2	T288I-1-1	T288I-1-2	T288I-2-1	T288I-2-2	T288I-3-1	T288I-3-2
13327	1850.87	2710.07	5514.76	5514.76	1850.87	6589.7	13327	17214.2	6589.7	3073.43	4106.74
8675.25	7479.18	4969.72	2331.57	3258.89	10007.6	15367.1	6044.66	4784.25	7479.18	19564.7	20000
8675.25	8054.5	2517.03	8996.97	12539.7	4254.35	9693.41	11445.9	16290.7	6828.16	11101.4	2834.97
5783.5	2834.97	5283.88	27982.6	6589.7	2834.97	5783.5	14174.9	1695.68	6589.7	9693.41	12218
968.963	10704	3258.89	5514.76	2183.95	590.462	3451.93	8675.25	2834.97	18565.5	2331.57	14579.9
3682.82	10704	6828.16	6828.16	1320.97	2183.95	13005.3	7479.18	11101.4	3451.93	8675.25	7134.75
7479.18	5514.76	6828.16	13005.3	22547.3	10007.6	8675.25	5283.88	4969.72	4784.25	15885.7	20984.1
3258.89	3451.93	3451.93	6828.16	3682.82	2183.95	6298.26	5783.5	3073.43	3682.82	968.963	6044.66
14579.9	8391.37	2331.57	6589.7	3860.71	3682.82	9693.41	14174.9	4969.72	6589.7	10704	11101.4
24636.6	12539.7	2710.07	4784.25	6044.66	7479.18	6044.66	7770.63	14579.9	11101.4	10704	20503.4
9693.41	4969.72	6589.7	4969.72	3073.43	8054.5	2834.97	8996.97	13777.4	9693.41	20984.1
6828.16	2517.03	5783.5	16733.5	2043.91	10007.6	25238.5	11101.4	7770.63	10344.4	8054.5
8391.37	851.628	2331.57	19015.9	1695.68	12218	21502.7		24133.2	10704	15367.1
4545.8	12539.7	2043.91		1320.97	5783.5	4969.72		8054.5		6298.26
5283.88	5283.88	1320.97		17672.2	2834.97	4106.74		4969.72		15022.7
5783.5	7479.18	3682.82		20000	13327	9693.41
5783.5	11101.4	3073.43		1320.97	13005.3	3451.93
4254.35	4106.74	4254.35		3258.89	4106.74	18137.8
2183.95	3258.89	9356.55			787.282	12539.7
11101.4	8391.37	8054.5			18137.8	12218
5783.5	2710.07	6044.66			22547.3	7479.18
851.628					3451.93	4106.74
787.282					968.963	6589.7
1453.44					423.921	6828.16
2043.91					16733.5	13327
3258.89					4254.35	8675.25
					1593.49
					4545.8
					2834.97
					1320.97
					2517.03
					196.821
					3451.93
					6589.7
					2183.95
					3073.43
					518.547
diameter/um per ns
gfp1		gfp2		gfp3		AKT3-1		AKT3-2		AKT3-3	AKT3-863-2
130.263	48.5448	58.7415	83.7951	83.7951	48.5448	91.5984	130.263	148.047	91.5984	62.5557	72.3109
105.098	97.5848	79.5465	54.4853	64.4155	112.881	139.879	87.7286	78.0481	97.5848	157.831	159.577
105.098	101.269	56.6108	107.029	126.357	73.599	111.095	120.72	144.021	93.241	118.89	60.08
85.8125	60.08	82.0222	188.755	91.5984	60.08	85.8125	134.343	46.4652	91.5984	111.095	124.726
35.1244	116.742	64.4155	83.7951	52.7323	27.419	66.2958	105.098	60.08	153.748	54.4853	136.249
68.4771	116.742	93.241	93.241	41.0111	52.7323	128.681	97.5848	118.89	66.2958	105.098	95.3113
97.5848	83.7951	93.241	128.681	169.435	112.881	105.098	82.0222	79.5465	78.0481	142.219	163.456
64.4155	66.2958	66.2958	93.241	68.4771	52.7323	89.5499	85.8125	62.5557	68.4771	35.1244	87.7286
136.249	103.365	54.4853	91.5984	70.1114	68.4771	111.095	134.343	79.5465	91.5984	116.742	118.89
177.111	126.357	58.7415	78.0481	87.7286	97.5848	87.7286	99.4679	136.249	118.89	116.742	161.573
111.095	79.5465	91.5984	79.5465	62.5557	101.269	60.08	107.029	132.446	111.095	163.456
93.241	56.6108	85.8125	145.965	51.0135	112.881	179.261	118.89	99.4679	114.765	101.269
103.365	32.9291	54.4853	155.601	46.4652	124.726	165.463	91.5984	175.292	116.742	139.879
76.0782	126.357	51.0135		41.0111	85.8125	79.5465	93.241	101.269		89.5499
82.0222	82.0222	41.0111		150.003	60.08	72.3109	130.263	79.5465		138.302
85.8125	97.5848	68.4771		159.577	130.263	111.095	105.098
85.8125	118.89	62.5557		41.0111	128.681	66.2958
73.599	72.3109	73.599		64.4155	72.3109	151.966
52.7323	64.4155	109.147			31.6607	126.357
118.89	103.365	101.269			151.966	124.726
85.8125	58.7415	87.7286			169.435	97.5848
32.9291					66.2958	72.3109
31.6607					35.1244
43.0184					23.2326
51.0135					145.965
64.4155					73.599
					45.0433
					76.0782
					60.08
					41.0111
					56.6108
					15.8304
					66.2958
					91.5984
					52.7323
					62.5557
					25.695
aver.of per sample/um
85.3251		85.8183		77.9177		106.509		101.255		113.326
