# Supplementary material for: CRL4AMBRA1 is a key mediator for AKT-dependent cell cycle control in neural progenitor cells
Source: EMBO Rep. 2026 Apr 27;27(11):3099–119. doi: 10.1038/s44319-026-00768-7 (PMC13260899; doi:10.1038/s44319-026-00768-7)
Supplement: Supplementary file 3 — Source data Fig. 1 [file 44319_2026_768_MOESM3_ESM.zip › Figure 1/1J/DIV3.xls]

## Sheet: Sheet2
	diameter	mean	sem		normalized	mean	sem	p
Ctrl-1	38.2336	38.1495	1.96556	38.1495	100.22	100	5.15225	0.00143947
Ctrl-2	34.7038			38.1495	90.9679
Ctrl-3	41.5112			38.1495	108.812
cTKO-1	20.9396	22.1011	0.584887	38.1495	54.8882	57.9328	1.53315
cTKO-2	22.5615			38.1495	59.1397
cTKO-3	22.8022			38.1495	59.7705

## Sheet: Sheet1
area um2/per neurosphere
ctrl-1-1	ctrl-1-2	ctrl-1-3	ctrl-2-1	ctrl-2-2	ctrl-2-3	ctrl-3-1	ctrl-3-2	ctrl-3-3	ctko-1-1	ctko-1-2	ctko-1-3	ctko-2-1	ctko-2-2	ctko-2-3	ctko-3-1	ctko-3-2	ctko-3-3
1611.9	4851.21	123.993	2743.34	805.952	4184.75	1224.43	681.959	619.963	371.978	371.978	387.477	526.968	309.981	139.492	805.952	604.464	309.981
960.942	604.464	371.978	3254.8	960.942	108.493	774.954	1906.39	1115.93	433.974	371.978	371.978	495.97	774.954	433.974	309.981	681.959	604.464
1627.4	1332.92	139.492	9190.95	960.942	526.968	1239.93	790.453	2092.37	309.981	247.985	573.466	433.974	247.985	247.985	666.46	325.48	433.974
1487.91	433.974	139.492	495.97	960.942	185.989	2340.36	1069.44	433.974	371.978	309.981	945.443	1735.9	185.989	139.492	573.466	123.993	309.981
681.959	247.985	852.449	774.954	1224.43	433.974	309.981	12445.8	883.447	681.959	309.981	387.477	666.46	495.97	185.989	743.955	371.978	604.464
3332.3	774.954	139.492	1472.41	1069.44	1720.4	1611.9	1906.39	526.968	309.981	681.959	247.985	263.484	1611.9	247.985	1720.4	201.488	387.477
805.952	433.974	139.492	991.94	526.968	139.492	573.466	991.94	1487.91	526.968	526.968	371.978	1720.4	309.981	247.985	991.94	216.987	495.97
1549.91	681.959	805.952	1642.9	960.942	573.466	433.974	666.46	325.48	216.987	309.981	387.477	387.477	309.981	495.97	387.477	309.981	681.959
976.441	325.48	433.974	2200.87	604.464	774.954	960.942	1115.93	1487.91	201.488	309.981	604.464	325.48	201.488	247.985	1286.42	139.492	139.492
2061.38	526.968	1627.4	743.955	2061.38	991.94	883.447	1239.93	1611.9	960.942	123.993	526.968	1410.41	154.991	247.985	263.484	681.959	774.954
2913.82	4541.23	805.952	991.94	526.968	77.495	3719.78	433.974	1735.9	526.968	309.981	309.981	433.974	495.97	123.993	619.963	604.464	247.985
3967.76	1115.93	681.959	681.959	325.48	1456.91	604.464	23062.6	681.959	573.466	139.492	371.978	309.981	216.987	526.968	526.968	371.978	371.978
2030.38	557.967	1069.44	4928.7	573.466	1115.93	681.959	495.97	1735.9	433.974	681.959	309.981	1239.93	185.989	123.993	681.959	309.981	247.985
2200.87	805.952	1627.4	309.981	371.978	526.968	3146.31	1410.41	526.968	1177.93	247.985	309.981	371.978	805.952	666.46	309.981	216.987	309.981
1224.43	2030.38	371.978	1239.93	681.959	433.974	433.974	433.974	371.978	108.493	201.488	309.981	247.985	340.98	201.488	325.48	139.492	805.952
4649.72	309.981	573.466	666.46	883.447	1472.41	805.952	526.968	433.974	123.993	325.48	309.981	433.974	681.959	325.48	526.968	185.989	309.981
1472.41	526.968	495.97	3719.78	185.989	898.946	6742.1	604.464	309.981	139.492	526.968	433.974	604.464	371.978	309.981	325.48	309.981	526.968
3905.77	883.447	573.466	433.974	2092.37	433.974	805.952	867.948	92.994	309.981	309.981	247.985	433.974	805.952	371.978	309.981	976.441	573.466
2371.36	1472.41	929.944	387.477	526.968	883.447	526.968	2588.34	604.464	619.963	294.482	433.974	433.974	495.97	387.477	263.484	139.492	325.48
9144.45	495.97	960.942	371.978	433.974	325.48	681.959	309.981	433.974	433.974	247.985	371.978	201.488	526.968	123.993	495.97	883.447	433.974
2092.37	542.467	604.464	2913.82	1472.41	960.942	1286.42	991.94	1224.43	371.978	325.48	123.993	666.46	433.974	108.493	433.974	883.447	247.985
4789.21	774.954	557.967	666.46	123.993	1007.44	2913.82	5006.2	960.942	185.989	573.466	433.974	371.978	573.466	325.48	371.978	201.488	247.985
6091.14	325.48	201.488	1239.93	371.978	3254.8	1317.42	573.466	7904.53	294.482	247.985	108.493	681.959	743.955	201.488	294.482	123.993	139.492
6742.1	2913.82	1177.93	1487.91	1069.44	247.985	3828.27	10353.4	526.968	433.974	433.974	371.978	247.985	247.985	139.492	883.447	46.497	371.978
12476.8	1332.92	1208.93	2743.34	325.48	604.464	1069.44	774.954	867.948	185.989	371.978	325.48	805.952	247.985	557.967	185.989	309.981	247.985
1720.4	495.97	991.94	1115.93	1224.43	309.981	681.959	14104.1	681.959	309.981	185.989	216.987	139.492	309.981	247.985	433.974	185.989	247.985
4897.71	371.978	201.488	3332.3	774.954	387.477	883.447	2371.36	1115.93	433.974	309.981	185.989	433.974	666.46	139.492	681.959	573.466	294.482
3487.29	433.974	1007.44	1472.41	247.985	201.488	2712.34	526.968	2231.87	526.968	495.97	247.985	588.965	573.466	108.493	573.466	185.989	309.981
3332.3	743.955	3146.31	3332.3	774.954	1332.92	526.968	526.968	4882.21	77.495	309.981	309.981		216.987	433.974	774.954	526.968	433.974
1627.4	433.974	573.466	542.467	1875.39	1069.44	387.477	1115.93	1875.39	185.989	526.968	123.993		774.954	123.993	557.967	1115.93	371.978
5874.15	1720.4	573.466	619.963	4184.75	991.94	1115.93	139.492	526.968	309.981	216.987	526.968		805.952	201.488	201.488	201.488	309.981
	4184.75	1007.44	2712.34	867.948	1224.43	5068.2	604.464	960.942	371.978	526.968	247.985		247.985	247.985	433.974	309.981	557.967
	1751.39	2169.87	557.967	247.985	433.974	573.466	6943.58	681.959	309.981	371.978	139.492		960.942	201.488	185.989	216.987	371.978
	3595.78	573.466	2913.82	681.959	309.981	976.441	604.464	526.968	247.985	123.993	247.985		604.464	557.967	247.985	309.981	309.981
	371.978	743.955	4618.72	526.968	433.974	495.97	774.954	2743.34	325.48	371.978	309.981		805.952	201.488	805.952	216.987	433.974
	526.968	433.974		3487.29	2061.38	5316.18	991.94	681.959	309.981	294.482	681.959		495.97	139.492	108.493	139.492	573.466
	883.447	2448.85		604.464	1224.43	5905.15	4680.72	1069.44	681.959	309.981	495.97		573.466	216.987	805.952	309.981	371.978
	2061.38	2386.86		573.466	2712.34	5006.2	371.978	1239.93	371.978	201.488	216.987		309.981	185.989	247.985	433.974	371.978
	2371.36	495.97		526.968	309.981	1627.4	1115.93	1875.39	495.97	247.985	526.968		263.484	123.993	294.482	433.974	371.978
	139.492	991.94		123.993	1239.93	573.466	371.978	883.447	371.978	154.991	247.985		805.952	247.985	433.974	573.466	495.97
	3642.28	433.974		6757.6	526.968	4649.72	1735.9	526.968	123.993	216.987	743.955		495.97	139.492	371.978	371.978	495.97
	960.942	77.495		216.987	387.477	5905.15	960.942	883.447	433.974	604.464	123.993		604.464	681.959	247.985	371.978	371.978
		371.978		1751.39	4386.24	433.974	619.963	2030.38	604.464	526.968	325.48		526.968	139.492	185.989	201.488	433.974
		1332.92		666.46	867.948	604.464	5114.69	371.978	371.978	309.981	309.981		247.985	309.981	495.97	309.981	433.974
		433.974		867.948	2588.34	5641.66	2913.82	960.942	325.48	883.447	898.946		495.97	309.981	387.477	495.97	433.974
		247.985		805.952	309.981	433.974	1115.93	2340.36	309.981		325.48		123.993	309.981	247.985	309.981	573.466
		1735.9		805.952	3952.26	681.959	1611.9	1115.93	123.993		309.981		325.48	1224.43	526.968	139.492	309.981
		1224.43		309.981	247.985	681.959	1317.42	1115.93	247.985		309.981		666.46	201.488	495.97	325.48	526.968
		1642.9		681.959	976.441	604.464	6168.63	604.464	139.492		387.477		433.974	185.989	526.968	433.974	309.981
		108.493		495.97	2913.82	4355.24	371.978	2371.36	526.968		325.48		371.978	247.985	371.978	309.981	371.978
		1239.93		743.955	309.981	681.959		3487.29	139.492		201.488		774.954	526.968	185.989	309.981	216.987
		433.974		495.97	371.978	573.466		1735.9	371.978		247.985		526.968	387.477	433.974	681.959	526.968
		1735.9		604.464		294.482		495.97			154.991		526.968		371.978	433.974	433.974
		991.94		3518.29		1906.39		4541.23			263.484		604.464		433.974	883.447	681.959
		883.447		867.948		681.959		573.466			526.968		883.447		263.484	201.488	604.464
		201.488		3905.77		666.46		1751.39			185.989		526.968		526.968	309.981	433.974
		1239.93		495.97		3487.29		1627.4			216.987				309.981	526.968	805.952
		991.94		526.968		1472.41		495.97			867.948				526.968	371.978	309.981
		108.493		526.968		883.447		774.954			139.492				201.488	371.978	681.959
		1410.41		805.952		3704.28		883.447			309.981				604.464	1177.93	371.978
		1487.91		743.955		5920.65		1115.93			309.981				433.974	123.993	774.954
		1627.4		666.46		1224.43		371.978			666.46				247.985	216.987	433.974
		774.954		960.942				2371.36			309.981				309.981	185.989	433.974
		883.447		604.464				604.464			433.974				263.484	201.488	201.488
		433.974		526.968				1875.39			309.981				77.495	325.48	774.954
		681.959		495.97				526.968			263.484				309.981	216.987	604.464
		371.978		433.974				2371.36			247.985				1286.42	309.981	309.981
		216.987		263.484				433.974			325.48				1038.44	325.48	433.974
		991.94		247.985				1627.4			247.985				1456.91	371.978	495.97
		991.94		371.978				991.94			123.993				883.447	619.963	433.974
		309.981		867.948				309.981			495.97						526.968
		1069.44		728.456				573.466			1317.42						371.978
		867.948		604.464				2061.38			526.968						371.978
		309.981		883.447				1224.43			139.492						743.955
		1751.39		681.959				309.981			433.974
		325.48		309.981				604.464			495.97
		1766.89		805.952				3719.78
		325.48		433.974				867.948
		2092.37		433.974				573.466
		495.97		883.447				681.959
		1332.92		371.978				1239.93
		945.443		790.453				1069.44
		309.981		743.955				2371.36
		1642.9		1177.93				2510.85
		247.985		433.974				371.978
		1115.93		1007.44				774.954
		1239.93		495.97				433.974
		1177.93		495.97				263.484
		991.94		3161.81				573.466
		1317.42		681.959				960.942
		1115.93		805.952				3146.31
		1720.4		495.97				3099.81
		526.968		247.985				1115.93
		433.974						960.942
		1720.4						619.963
								604.464
								1069.44
								15.499
								2231.87
								1115.93
								573.466
diameter/um per ns
ctrl-1-1	ctrl-1-2	ctrl-1-3	ctrl-2-1	ctrl-2-2	ctrl-2-3	ctrl-3-1	ctrl-3-2	ctrl-3-3	ctko-1-1	ctko-1-2	ctko-1-3	ctko-2-1	ctko-2-2	ctko-2-3	ctko-3-1	ctko-3-2	ctko-3-3
45.3027	78.5923	12.5647	59.101	32.0339	72.9944	39.484	29.4669	28.0956	21.7627	21.7627	22.2115	25.9028	19.8666	13.3269	32.0339	27.7422	19.8666
34.9787	27.7422	21.7627	64.375	34.9787	11.7532	31.4118	49.2675	37.6942	23.5064	21.7627	21.7627	25.1294	31.4118	23.5064	19.8666	29.4669	27.7422
45.52	41.1962	13.3269	108.177	34.9787	25.9028	39.7331	31.7244	51.6149	19.8666	17.7692	27.0215	23.5064	17.7692	17.7692	29.1301	20.3572	23.5064
43.5255	23.5064	13.3269	25.1294	34.9787	15.3886	54.5879	36.9005	23.5064	21.7627	19.8666	34.6955	47.0129	15.3886	13.3269	27.0215	12.5647	19.8666
29.4669	17.7692	32.945	31.4118	39.484	23.5064	19.8666	125.883	33.5386	29.4669	19.8666	22.2115	29.1301	25.1294	15.3886	30.7771	21.7627	27.7422
65.1369	31.4118	13.3269	43.2982	36.9005	46.8025	45.3027	49.2675	25.9028	19.8666	29.4669	17.7692	18.3161	45.3027	17.7692	46.8025	16.0169	22.2115
32.0339	23.5064	13.3269	35.5384	25.9028	13.3269	27.0215	35.5384	43.5255	25.9028	25.9028	21.7627	46.8025	19.8666	17.7692	35.5384	16.6216	25.1294
44.423	29.4669	32.0339	45.7363	34.9787	27.0215	23.5064	29.1301	20.3572	16.6216	19.8666	22.2115	22.2115	19.8666	25.1294	22.2115	19.8666	29.4669
35.2597	20.3572	23.5064	52.9361	27.7422	31.4118	34.9787	37.6942	43.5255	16.0169	19.8666	27.7422	20.3572	16.0169	17.7692	40.4713	13.3269	13.3269
51.2311	25.9028	45.52	30.7771	51.2311	35.5384	33.5386	39.7331	45.3027	34.9787	12.5647	25.9028	42.3768	14.0478	17.7692	18.3161	29.4669	31.4118
60.9097	76.0399	32.0339	35.5384	25.9028	9.93326	68.8198	23.5064	47.0129	25.9028	19.8666	19.8666	23.5064	25.1294	12.5647	28.0956	27.7422	17.7692
71.0768	37.6942	29.4669	29.4669	20.3572	43.0697	27.7422	171.36	29.4669	27.0215	13.3269	21.7627	19.8666	16.6216	25.9028	25.9028	21.7627	21.7627
50.8444	26.6538	36.9005	79.2176	27.0215	37.6942	29.4669	25.1294	47.0129	23.5064	29.4669	19.8666	39.7331	15.3886	12.5647	29.4669	19.8666	17.7692
52.9361	32.0339	45.52	19.8666	21.7627	25.9028	63.293	42.3768	25.9028	38.7271	17.7692	19.8666	21.7627	32.0339	29.1301	19.8666	16.6216	19.8666
39.484	50.8444	21.7627	39.7331	29.4669	23.5064	23.5064	23.5064	21.7627	11.7532	16.0169	19.8666	17.7692	20.8362	16.0169	20.3572	13.3269	32.0339
76.9429	19.8666	27.0215	29.1301	33.5386	43.2982	32.0339	25.9028	23.5064	12.5647	20.3572	19.8666	23.5064	29.4669	20.3572	25.9028	15.3886	19.8666
43.2982	25.9028	25.1294	68.8198	15.3886	33.8315	92.6515	27.7422	19.8666	13.3269	25.9028	23.5064	27.7422	21.7627	19.8666	20.3572	19.8666	25.9028
70.5193	33.5386	27.0215	23.5064	51.6149	23.5064	32.0339	33.2431	10.8813	19.8666	19.8666	17.7692	23.5064	32.0339	21.7627	19.8666	35.2597	27.0215
54.9482	43.2982	34.4099	22.2115	25.9028	33.5386	25.9028	57.4072	27.7422	28.0956	19.3635	23.5064	23.5064	25.1294	22.2115	18.3161	13.3269	20.3572
107.903	25.1294	34.9787	21.7627	23.5064	20.3572	29.4669	19.8666	23.5064	23.5064	17.7692	21.7627	16.0169	25.9028	12.5647	25.1294	33.5386	23.5064
51.6149	26.281	27.7422	60.9097	43.2982	34.9787	40.4713	35.5384	39.484	21.7627	20.3572	12.5647	29.1301	23.5064	11.7532	23.5064	33.5386	17.7692
78.0885	31.4118	26.6538	29.1301	12.5647	35.815	60.9097	79.8379	34.9787	15.3886	27.0215	23.5064	21.7627	27.0215	20.3572	21.7627	16.0169	17.7692
88.0652	20.3572	16.0169	39.7331	21.7627	64.375	40.956	27.0215	100.321	19.3635	17.7692	11.7532	29.4669	30.7771	16.0169	19.3635	12.5647	13.3269
92.6515	60.9097	38.7271	43.5255	36.9005	17.7692	69.8162	114.814	25.9028	23.5064	23.5064	21.7627	17.7692	17.7692	13.3269	33.5386	7.69427	21.7627
126.039	41.1962	39.2333	59.101	20.3572	27.7422	36.9005	31.4118	33.2431	15.3886	21.7627	20.3572	32.0339	17.7692	26.6538	15.3886	19.8666	17.7692
46.8025	25.1294	35.5384	37.6942	39.484	19.8666	29.4669	134.007	29.4669	19.8666	15.3886	16.6216	13.3269	19.8666	17.7692	23.5064	15.3886	17.7692
78.9681	21.7627	16.0169	65.1369	31.4118	22.2115	33.5386	54.9482	37.6942	23.5064	19.8666	15.3886	23.5064	29.1301	13.3269	29.4669	27.0215	19.3635
66.6345	23.5064	35.815	43.2982	17.7692	16.0169	58.7661	25.9028	53.3076	25.9028	25.1294	17.7692	27.3842	27.0215	11.7532	27.0215	15.3886	19.8666
65.1369	30.7771	63.293	65.1369	31.4118	41.1962	25.9028	25.9028	78.843	9.93326	19.8666	19.8666		16.6216	23.5064	31.4118	25.9028	23.5064
45.52	23.5064	27.0215	26.281	48.8653	36.9005	22.2115	37.6942	48.8653	15.3886	25.9028	12.5647		31.4118	12.5647	26.6538	37.6942	21.7627
86.4824	46.8025	27.0215	28.0956	72.9944	35.5384	37.6942	13.3269	25.9028	19.8666	16.6216	25.9028		32.0339	16.0169	16.0169	16.0169	19.8666
0	72.9944	35.815	58.7661	33.2431	39.484	80.3307	27.7422	34.9787	21.7627	25.9028	17.7692		17.7692	17.7692	23.5064	19.8666	26.6538
0	47.2223	52.562	26.6538	17.7692	23.5064	27.0215	94.0258	29.4669	19.8666	21.7627	13.3269		34.9787	16.0169	15.3886	16.6216	21.7627
0	67.6631	27.0215	60.9097	29.4669	19.8666	35.2597	27.7422	25.9028	17.7692	12.5647	17.7692		27.7422	26.6538	17.7692	19.8666	19.8666
0	21.7627	30.7771	76.686	25.9028	23.5064	25.1294	31.4118	59.101	20.3572	21.7627	19.8666		32.0339	16.0169	32.0339	16.6216	23.5064
0	25.9028	23.5064		66.6345	51.2311	82.2725	35.5384	29.4669	19.8666	19.3635	29.4669		25.1294	13.3269	11.7532	13.3269	27.0215
0	33.5386	55.8388		27.7422	39.484	86.7102	77.1989	36.9005	29.4669	19.8666	25.1294		27.0215	16.6216	32.0339	19.8666	21.7627
0	51.2311	55.1275		27.0215	58.7661	79.8379	21.7627	39.7331	21.7627	16.0169	16.6216		19.8666	15.3886	17.7692	23.5064	21.7627
0	54.9482	25.1294		25.9028	19.8666	45.52	37.6942	48.8653	25.1294	17.7692	25.9028		18.3161	12.5647	19.3635	23.5064	21.7627
0	13.3269	35.5384		12.5647	39.7331	27.0215	21.7627	33.5386	21.7627	14.0478	17.7692		32.0339	17.7692	23.5064	27.0215	25.1294
0	68.0992	23.5064		92.7579	25.9028	76.9429	47.0129	25.9028	12.5647	16.6216	30.7771		25.1294	13.3269	21.7627	21.7627	25.1294
0	34.9787	9.93326		16.6216	22.2115	86.7102	34.9787	33.5386	23.5064	27.7422	12.5647		27.7422	29.4669	17.7692	21.7627	21.7627
		21.7627		47.2223	74.7311	23.5064	28.0956	50.8444	27.7422	25.9028	20.3572		25.9028	13.3269	15.3886	16.0169	23.5064
		41.1962		29.1301	33.2431	27.7422	80.6984	21.7627	21.7627	19.8666	19.8666		17.7692	19.8666	25.1294	19.8666	23.5064
		23.5064		33.2431	57.4072	84.7537	60.9097	34.9787	20.3572	33.5386	33.8315		25.1294	19.8666	22.2115	25.1294	23.5064
		17.7692		32.0339	19.8666	23.5064	37.6942	54.5879	19.8666		20.3572		12.5647	19.8666	17.7692	19.8666	27.0215
		47.0129		32.0339	70.9378	29.4669	45.3027	37.6942	12.5647		19.8666		20.3572	39.484	25.9028	13.3269	19.8666
		39.484		19.8666	17.7692	29.4669	40.956	37.6942	17.7692		19.8666		29.1301	16.0169	25.1294	20.3572	25.9028
		45.7363		29.4669	35.2597	27.7422	88.6236	27.7422	13.3269		22.2115		23.5064	15.3886	25.9028	23.5064	19.8666
		11.7532		25.1294	60.9097	74.4665	21.7627	54.9482	25.9028		20.3572		21.7627	17.7692	21.7627	19.8666	21.7627
		39.7331		30.7771	19.8666	29.4669		66.6345	13.3269		16.0169		31.4118	25.9028	15.3886	19.8666	16.6216
		23.5064		25.1294	21.7627	27.0215		47.0129	21.7627		17.7692		25.9028	22.2115	23.5064	29.4669	25.9028
		47.0129		27.7422		19.3635		25.1294			14.0478		25.9028		21.7627	23.5064	23.5064
		35.5384		66.93		49.2675		76.0399			18.3161		27.7422		23.5064	33.5386	29.4669
		33.5386		33.2431		29.4669		27.0215			25.9028		33.5386		18.3161	16.0169	27.7422
		16.0169		70.5193		29.1301		47.2223			15.3886		25.9028		25.9028	19.8666	23.5064
		39.7331		25.1294		66.6345		45.52			16.6216				19.8666	25.9028	32.0339
		35.5384		25.9028		43.2982		25.1294			33.2431				25.9028	21.7627	19.8666
		11.7532		25.9028		33.5386		31.4118			13.3269				16.0169	21.7627	29.4669
		42.3768		32.0339		68.6763		33.5386			19.8666				27.7422	38.7271	21.7627
		43.5255		30.7771		86.824		37.6942			19.8666				23.5064	12.5647	31.4118
		45.52		29.1301		39.484		21.7627			29.1301				17.7692	16.6216	23.5064
		31.4118		34.9787				54.9482			19.8666				19.8666	15.3886	23.5064
		33.5386		27.7422				27.7422			23.5064				18.3161	16.0169	16.0169
		23.5064		25.9028				48.8653			19.8666				9.93326	20.3572	31.4118
		29.4669		25.1294				25.9028			18.3161				19.8666	16.6216	27.7422
		21.7627		23.5064				54.9482			17.7692				40.4713	19.8666	19.8666
		16.6216		18.3161				23.5064			20.3572				36.3618	20.3572	23.5064
		35.5384		17.7692				45.52			17.7692				43.0697	21.7627	25.1294
		35.5384		21.7627				35.5384			12.5647				33.5386	28.0956	23.5064
		19.8666		33.2431				19.8666			25.1294						25.9028
		36.9005		30.4549				27.0215			40.956						21.7627
		33.2431		27.7422				51.2311			25.9028						21.7627
		19.8666		33.5386				39.484			13.3269						30.7771
		47.2223		29.4669				19.8666			23.5064
		20.3572		19.8666				27.7422			25.1294
		47.4308		32.0339				68.8198
		20.3572		23.5064				33.2431
		51.6149		23.5064				27.0215
		25.1294		33.5386				29.4669
		41.1962		21.7627				39.7331
		34.6955		31.7244				36.9005
		19.8666		30.7771				54.9482
		45.7363		38.7271				56.5412
		17.7692		23.5064				21.7627
		37.6942		35.815				31.4118
		39.7331		25.1294				23.5064
		38.7271		25.1294				18.3161
		35.5384		63.4487				27.0215
		40.956		29.4669				34.9787
		37.6942		32.0339				63.293
		46.8025		25.1294				62.8236
		25.9028		17.7692				37.6942
		23.5064						34.9787
		46.8025						28.0956
								27.7422
								36.9005
								4.44229
								53.3076
								37.6942
								27.0215
aver.of per sample/um
35.884			34.7038			41.5112			20.9396			22.5615			22.8021
