# Supplementary material for: CRL4AMBRA1 is a key mediator for AKT-dependent cell cycle control in neural progenitor cells
Source: EMBO Rep. 2026 Apr 27;27(11):3099–119. doi: 10.1038/s44319-026-00768-7 (PMC13260899; doi:10.1038/s44319-026-00768-7)
Supplement: Supplementary file 3 — Source data Fig. 1 [file 44319_2026_768_MOESM3_ESM.zip › Figure 1/1J/DIV5.xls]

## Sheet: Sheet2
	diameter	mean	sem		normalized	mean	sem	p
Ctrl-1	64.6929	63.9331	3.08736	63.9331	101.188	100	4.82905	0.0015677
Ctrl-2	58.2464			63.9331	91.1052
Ctrl-3	68.8601			63.9331	107.706
cTKO-1	32.0612	35.3925	2.09324	63.9331	50.148	55.3586	3.2741
cTKO-2	34.8624			63.9331	54.5294
cTKO-3	39.254			63.9331	61.3985

## Sheet: Sheet1
area um2/per neurosphere
ctrl-1-1	ctrl-1-2	ctrl-1-3	ctrl-2-1	ctrl-2-2	ctrl-2-3	ctrl-3-1	ctrl-3-2	ctrl-3-3	ctko-1-1	ctko-1-2	ctko-1-3	ctko-2-1	ctko-2-2	ctko-2-3	ctko-3-1	ctko-3-2	ctko-3-3
5595.41	7058.82	18378.8	4275.47	2697.27	11248.2	22008.6	1033	1305.6	3974.18	1090.39	889.527	2066	803.443	688.666	1147.78	1936.87	4131.99
3156.39	3658.54	1219.51	4705.88	1147.78	5222.38	674.319	5164.99	2324.25	401.722	344.333	487.805	487.805	616.93	2783.36	2697.27	1377.33	401.722
4863.7	1090.39	30459.1	487.805	5007.17	631.277	1147.78	5652.8	1606.89	2697.27	559.541	989.957	4519.37	932.568	286.944	1233.86	530.846	817.791
1147.78	2066	27001.4	2697.27	5437.59	3428.98	25322.8	4031.56	2912.48	3486.37	746.055	1506.46	530.846	487.805	746.055	3228.12	301.291	2539.45
9024.39	1506.46	1033	14533.7	4519.37	717.36	1033	1606.89	1190.82	487.805	401.722	918.221	1305.6	889.527	889.527	1233.86	746.055	2066
6700.14	24447.6	21879.5	1233.86	1033	2152.08	10157.8	6255.38	2568.15	932.568	358.68	573.888	1492.11	1506.46	1879.48	2697.27	487.805	2697.27
1033	5365.85	616.93	2869.44	631.277	3156.39	10516.5	2654.23	1621.23	129.125	817.791	172.166	1492.11	1908.18	889.527	1606.89	1736.01	832.138
23963.4	817.791	688.666	1233.86	186.514	1033	17589.7	4433.29	5150.65	746.055	1033	1190.82	1908.18	530.846	2209.47	2137.73	817.791	918.221
4691.53	1033	6427.55	2037.3	2869.44	1506.46	8866.57	5466.28	31807.8	1119.08	817.791	746.055	2238.16	1621.23	746.055	3012.91	1936.87	803.443
2066	8220.95	8220.95	3615.49	2912.48	1033	11119.1	2395.98	2697.27	1233.86	2395.98	401.722	631.277	1362.98	746.055	1033	932.568	2912.48
12238.2	7847.92	3798.42	5968.44	4275.47	889.527	7847.92	9483.5	5466.28	2539.45	1233.86	2697.27	989.957	1621.23	559.541	631.277	229.555	717.36
10717.4	4734.58	1492.11	803.443	10634.9	2066	5968.44	7919.66	2697.27	1793.4	186.514	817.791	1621.23	1033	114.778	344.333	129.125	1592.54
4519.37	5638.45	1377.33	1492.11	1736.01	8220.95		746.055	2037.3	803.443	1033	286.944	487.805	1362.98	1592.54	2697.27	631.277	989.957
6743.19	1492.11	631.277	2324.25	1793.4	1764.71		9024.39	616.93	789.096	286.944	459.11	4634.15	243.902	1033	530.846	401.722	1492.11
1592.54	1305.6	13759	2166.43	4304.16	5968.44		4519.37	918.221	530.846	401.722	1793.4	2066	401.722	1147.78	1233.86	918.221	918.221
746.055	889.527	7385.22	4490.67	3543.76	4691.53		5710.19	573.888	1090.39	1133.43	286.944	186.514	573.888	487.805	2238.16	1147.78	1033
1233.86	631.277	3672.88	4146.34	15437.6	1434.72		401.722	1936.87	43.042	114.778	229.555	2037.3	459.11	286.944	1736.01	1133.43	1033
2238.16	2066	17948.3	1190.82	5968.44	1736.01		832.138	4734.58	2324.25	401.722	961.263	631.277	1492.11	487.805	1033	1133.43	2209.47
2869.44	803.443	1033	1133.43	4060.26	1492.11		688.666	2166.43	530.846	129.125	4490.67	889.527	573.888	1219.51	889.527	2066	2751.08
1033	1147.78	344.333	717.36	7288.38	746.055		3543.76	2539.45	1033	717.36	688.666	1434.72	487.805	129.125	1362.98	875.179	2008.61
1592.54	1908.18	17517.9	3084.65	1908.18	401.722		4146.34	1377.33	2395.98	817.791	516.499	301.291	817.791	1362.98	1233.86	631.277	2783.36
1090.39	5710.19	918.221	6241.03	2539.45	817.791		11549.5	2697.27	1090.39	817.791	2568.15	1621.23	286.944	1936.87	516.499	2037.3	1506.46
7948.35	25466.3	889.527	2037.3	7331.42	631.277		3256.82	4031.56	1736.01	344.333	1736.01	1033	401.722	1434.72	1233.86	487.805	1520.8
903.874	5911.05	487.805	1836.44	3443.33	530.846		1362.98	1908.18	1362.98	315.638	401.722	1908.18	487.805	817.791	229.555	1908.18	1621.23
832.138	6441.89	301.291	1908.18	3012.91	1033		989.957	13371.6	746.055	746.055	487.805	1190.82	688.666	2066	1764.71	1190.82	875.179
1233.86	1434.72	1879.48	1621.23	1707.32	1377.33		4734.58	1233.86	200.861	344.333	875.179	559.541	746.055	1362.98	616.93	344.333	1090.39
989.957	4060.26	631.277	6786.23	4591.1	12898.1		11836.4	631.277	1033	459.11	4533.72	1362.98	1276.9	172.166	487.805	1764.71	1793.4
1879.48	1033	1707.32	1305.6	2324.25	1492.11		344.333	1377.33	803.443	114.778	401.722	2195.12	530.846	129.125	1764.71	989.957	1147.78
18507.9	7216.64	12324.2	2395.98	8852.22	3615.49		4734.58	2209.47	401.722	229.555	2395.98	989.957	1506.46	1147.78	3084.65	889.527	616.93
1836.44	1764.71	2367.29	3256.82	4691.53	875.179		7604.02	7317.07	286.944	631.277	2869.44	487.805	487.805	1434.72	616.93	1233.86	2037.3
989.957	2869.44	1033	2137.73	5208.03	2037.3		9469.15	1492.11	301.291	918.221	2697.27	487.805	516.499	1276.9	530.846	889.527	1908.18
1908.18	1736.01	487.805	1147.78	4275.47	631.277		1793.4	6470.59	1233.86	616.93	573.888	401.722	301.291	817.791	1936.87	1592.54	186.514
3845.05	746.055	803.443	989.957	6255.38	344.333		1621.23	4505.02	631.277	344.333	616.93	1219.51	286.944	616.93	1362.98	358.68	129.125
1764.71	1592.54	918.221	1233.86	1362.98	932.568		12668.6	989.957	832.138	186.514	918.221	1090.39	1276.9	631.277	1606.89	889.527	989.957
2238.16	1348.64	387.374	1090.39	1033	487.805		3084.65	2539.45	1879.48	1635.58	746.055	817.791	530.846	1377.33	717.36	3443.33	631.277
3974.18	2395.98		1492.11	6241.03			1908.18	1621.23	1233.86	401.722	2697.27	989.957	889.527	1090.39	344.333	803.443	286.944
1764.71	5164.99		459.11	2926.83			8220.95	6241.03	1362.98	530.846	2869.44	717.36	1506.46	989.957	1291.25	1033	172.166
1233.86	358.68		1936.87	5710.19			4734.58	4490.67	487.805	459.11	1190.82	746.055	172.166	401.722	5093.26	559.541	530.846
1492.11	1764.71		1133.43	889.527			8220.95	6470.59	71.736	688.666	1621.23	286.944	889.527	487.805	286.944	2166.43	817.791
2840.75	1362.98		6958.39	2912.48			1764.71	2195.12	631.277	731.707	2510.76	344.333	3084.65	875.179	746.055	2066	459.11
989.957	1908.18		1362.98	10688.7			9483.5	1119.08	487.805	286.944	1362.98	401.722	717.36	1233.86	1276.9	1348.64	1119.08
918.221			918.221	5911.05			1233.86	1362.98	1190.82	459.11		2539.45	889.527	1434.72	1233.86	4304.16	918.221
11578.2			1377.33	9024.39			1908.18	616.93	631.277	918.221		3443.33	229.555	746.055	3228.12	1033	286.944
6771.88			3084.65	3873.74			5652.8	401.722	616.93	889.527		2066	1190.82	1147.78	3228.12	573.888	875.179
6771.88			1764.71	4863.7			8321.38	4304.16	1621.23	746.055		989.957	1377.33	832.138	1219.51	344.333	1090.39
7216.64			6241.03	3486.37			1449.07	688.666	401.722	530.846		229.555	286.944	358.68	1893.83	1434.72
2066			2166.43	2912.48			2654.23	3615.49	2324.25	2926.83		2324.25	688.666	1764.71	3672.88	559.541
1219.51			717.36	2654.23			1908.18	4031.56	1190.82	401.722		2367.29	243.902	1908.18	2195.12	717.36
10301.3			2395.98	8507.89			1362.98	6441.89	1033	717.36		688.666	1219.51	459.11	717.36	1879.48
2783.36			2295.55	2037.3			5437.59	1190.82	889.527	530.846		344.333	1233.86	2295.55	803.443	3242.47
889.527			1190.82	7847.92			8220.95	1147.78	989.957	129.125		631.277	1219.51	530.846	616.93	358.68
989.957			3242.47	989.957			3228.12	817.791		401.722		1908.18	1592.54	2654.23	989.957	1233.86
6427.55			2008.61	1434.72			2037.3	11434.7		918.221		229.555	286.944	3672.88	746.055	573.888
6183.64			1362.98	6255.38			1305.6	631.277		344.333		1219.51	803.443	344.333	516.499	746.055
918.221			3256.82				9096.13	10043		1606.89		229.555	631.277	746.055	4031.56	903.874
6542.32			4705.88				2037.3	7331.42		229.555		875.179	229.555	530.846	3371.59	114.778
1879.48			6255.38				817.791	5638.45		918.221			2166.43	559.541	1276.9	1219.51
1362.98			2539.45					5208.03		301.291			3012.91	2238.16	1736.01	875.179
817.791			2855.09					4921.09		717.36			1133.43	1578.19	1707.32	186.514
7058.82			3256.82					889.527		631.277			688.666	903.874	1233.86	961.263
4949.78			2066					4031.56		172.166			3428.98		2912.48	3228.12
4060.26			1190.82							401.722			717.36		186.514	1736.01
6097.56			5968.44							301.291			817.791		1362.98
3012.91			1936.87							401.722			286.944		1736.01
3228.12			4949.78							746.055			631.277		1190.82
631.277			3873.74							875.179			530.846		989.957
358.68			4921.09							530.846			875.179		401.722
989.957			1147.78							688.666			459.11		4863.7
1764.71			717.36							243.902			1133.43		803.443
4734.58			2596.84							2066			1377.33		3012.91
2654.23			13213.8							832.138			616.93		674.319
3959.83			2840.75							286.944			358.68		746.055
401.722			1305.6							573.888			1233.86		631.277
4949.78			401.722							932.568			1233.86		1908.18
3328.55			1219.51							889.527			932.568		344.333
			2037.3							286.944			344.333		1520.8
			459.11							616.93			1764.71		1219.51
			1879.48							889.527			2037.3		2453.37
			4131.99							344.333			516.499		889.527
			4921.09							1233.86			286.944		2166.43
			746.055							1033			1033		1908.18
			688.666							860.832
			4634.15							401.722
			1908.18							731.707
			803.443							401.722
			487.805							200.861
			4634.15							172.166
			12378							559.541
			2568.15							1305.6
			1707.32							889.527
			286.944							344.333
			1219.51							1276.9
			12639.9							301.291
			2568.15
			616.93
			2539.45
			7331.42
			1936.87
			2295.55
			2295.55
			1090.39
			2238.16
			172.166
			6183.64
			487.805
			401.722
diameter/um per ns
ctrl-1-1	ctrl-1-2	ctrl-1-3	ctrl-2-1	ctrl-2-2	ctrl-2-3	ctrl-3-1	ctrl-3-2	ctrl-3-3	ctko-1-1	ctko-1-2	ctko-1-3	ctko-2-1	ctko-2-2	ctko-2-3	ctko-3-1	ctko-3-2	ctko-3-3
84.4055	94.8028	152.972	73.7814	58.6027	119.673	167.398	36.2664	40.7717	71.1342	37.2602	33.6538	51.2885	31.984	29.6114	38.2282	49.6599	72.5329
63.3943	68.251	39.4047	77.4062	38.2282	81.5435	29.3014	81.0942	54.3997	22.6161	20.9384	24.9217	24.9217	28.0268	59.5305	58.6027	41.8769	22.6161
78.6934	37.2602	196.931	24.9217	79.8457	28.3508	38.2282	84.8373	45.2322	58.6027	26.6914	35.5029	75.8567	34.4584	19.1141	39.6358	25.998	32.2683
38.2282	51.2885	185.417	58.6027	83.2067	66.0751	179.561	71.646	60.8957	66.6257	30.8206	43.7959	25.998	24.9217	30.8206	64.1106	19.5861	56.8624
107.192	43.7959	36.2664	136.033	75.8567	30.222	36.2664	45.2322	38.9384	24.9217	22.6161	34.1923	40.7717	33.6538	33.6538	39.6358	30.8206	51.2885
92.3628	176.43	166.907	39.6358	36.2664	52.3461	113.725	89.2446	57.1828	34.4584	21.3702	27.0314	43.5868	43.7959	48.9186	58.6027	24.9217	58.6027
36.2664	82.656	28.0268	60.4441	28.3508	63.3943	115.715	58.1332	45.4337	12.8221	32.2683	14.8057	43.5868	49.2906	33.6538	45.2322	47.0144	32.5501
174.674	32.2683	29.6114	39.6358	15.4103	36.2664	149.652	75.1308	80.9815	30.8206	36.2664	38.9384	49.2906	25.998	53.0395	52.1713	32.2683	34.1923
77.2881	36.2664	90.4644	50.9311	60.4441	43.7959	106.251	83.4259	201.243	37.7473	32.2683	30.8206	53.3828	45.4337	30.8206	61.9367	49.6599	31.984
51.2885	102.31	102.31	67.8483	60.8957	36.2664	118.984	55.2328	58.6027	39.6358	55.2328	22.6161	28.3508	41.6582	30.8206	36.2664	34.4584	60.8957
124.828	99.9614	69.5435	87.1737	73.7814	33.6538	99.9614	109.885	83.4259	56.8624	39.6358	58.6027	35.5029	45.4337	26.6914	28.3508	17.0962	30.222
116.815	77.6418	43.5868	31.984	116.365	51.2885	87.1737	100.417	58.6027	47.7852	15.4103	32.2683	45.4337	36.2664	12.0888	20.9384	12.8221	45.0298
75.8567	84.7296	41.8769	43.5868	47.0144	102.31		30.8206	50.9311	31.984	36.2664	19.1141	24.9217	41.6582	45.0298	58.6027	28.3508	35.5029
92.659	43.5868	28.3508	54.3997	47.7852	47.4014		107.192	28.0268	31.6971	19.1141	24.1776	76.8139	17.6223	36.2664	25.998	22.6161	43.5868
45.0298	40.7717	132.357	52.5203	74.0286	87.1737		75.8567	34.1923	25.998	22.6161	47.7852	51.2885	22.6161	38.2282	39.6358	34.1923	34.1923
30.8206	33.6538	96.9699	75.6155	67.1718	77.2881		85.2669	27.0314	37.2602	37.9885	19.1141	15.4103	27.0314	24.9217	53.3828	38.2282	36.2664
39.6358	28.3508	68.3847	72.6587	140.199	42.7404		22.6161	49.6599	7.40289	12.0888	17.0962	50.9311	24.1776	19.1141	47.0144	37.9885	36.2664
53.3828	51.2885	151.171	38.9384	87.1737	47.0144		32.5501	77.6418	54.3997	22.6161	34.9845	28.3508	43.5868	24.9217	36.2664	37.9885	53.0395
60.4441	31.984	36.2664	37.9885	71.9005	43.5868		29.6114	52.5203	25.998	12.8221	75.6155	33.6538	27.0314	39.4047	33.6538	51.2885	59.1843
36.2664	38.2282	20.9384	30.222	96.332	30.8206		67.1718	56.8624	36.2664	30.222	29.6114	42.7404	24.9217	12.8221	41.6582	33.3813	50.5711
45.0298	49.2906	149.347	62.6697	49.2906	22.6161		72.6587	41.8769	55.2328	32.2683	25.6442	19.5861	32.2683	41.6582	39.6358	28.3508	59.5305
37.2602	85.2669	34.1923	89.1422	56.8624	32.2683		121.265	58.6027	37.2602	32.2683	57.1828	45.4337	19.1141	49.6599	25.6442	50.9311	43.7959
100.599	180.069	33.6538	50.9311	96.616	28.3508		64.3949	71.646	47.0144	20.9384	47.0144	36.2664	22.6161	42.7404	39.6358	24.9217	44.0039
33.9242	86.7536	24.9217	48.3553	66.2132	25.998		41.6582	49.2906	41.6582	20.047	22.6161	49.2906	24.9217	32.2683	17.0962	49.2906	45.4337
32.5501	90.5653	19.5861	49.2906	61.9367	36.2664		35.5029	130.481	30.8206	30.8206	24.9217	38.9384	29.6114	51.2885	47.4014	38.9384	33.3813
39.6358	42.7404	48.9186	45.4337	46.6243	41.8769		77.6418	39.6358	15.992	20.9384	33.3813	26.6914	30.8206	41.6582	28.0268	20.9384	37.2602
35.5029	71.9005	28.3508	92.9542	76.4564	128.15		122.762	28.3508	36.2664	24.1776	75.977	41.6582	40.3212	14.8057	24.9217	47.4014	47.7852
48.9186	36.2664	46.6243	40.7717	54.3997	43.5868		20.9384	41.8769	31.984	12.0888	22.6161	52.867	25.998	12.8221	47.4014	35.5029	38.2282
153.509	95.8567	125.267	55.2328	106.165	67.8483		77.6418	53.0395	22.6161	17.0962	55.2328	35.5029	43.7959	38.2282	62.6697	33.6538	28.0268
48.3553	47.4014	54.901	64.3949	77.2881	33.3813		98.3958	96.5214	19.1141	28.3508	60.4441	24.9217	24.9217	42.7404	28.0268	39.6358	50.9311
35.5029	60.4441	36.2664	52.1713	81.4314	50.9311		109.802	43.5868	19.5861	34.1923	58.6027	24.9217	25.6442	40.3212	25.998	33.6538	49.2906
49.2906	47.0144	24.9217	38.2282	73.7814	28.3508		47.7852	90.7668	39.6358	28.0268	27.0314	22.6161	19.5861	32.2683	49.6599	45.0298	15.4103
69.9691	30.8206	31.984	35.5029	89.2446	20.9384		45.4337	75.7362	28.3508	20.9384	28.0268	39.4047	19.1141	28.0268	41.6582	21.3702	12.8221
47.4014	45.0298	34.1923	39.6358	41.6582	34.4584		127.004	35.5029	32.5501	15.4103	34.1923	37.2602	40.3212	28.3508	45.2322	33.6538	35.5029
53.3828	41.4384	22.2086	37.2602	36.2664	24.9217		62.6697	56.8624	48.9186	45.6343	30.8206	32.2683	25.998	41.8769	30.222	66.2132	28.3508
71.1342	55.2328		43.5868	89.1422			49.2906	45.4337	39.6358	22.6161	58.6027	35.5029	33.6538	37.2602	20.9384	31.984	19.1141
47.4014	81.0942		24.1776	61.0455			102.31	89.1422	41.6582	25.998	60.4441	30.222	43.7959	35.5029	40.5471	36.2664	14.8057
39.6358	21.3702		49.6599	85.2669			77.6418	75.6155	24.9217	24.1776	38.9384	30.8206	14.8057	22.6161	80.5291	26.6914	25.998
43.5868	47.4014		37.9885	33.6538			102.31	90.7668	9.55705	29.6114	45.4337	19.1141	33.6538	24.9217	19.1141	52.5203	32.2683
60.1411	41.6582		94.126	60.8957			47.4014	52.867	28.3508	30.5228	56.5402	20.9384	62.6697	33.3813	30.8206	51.2885	24.1776
35.5029	49.2906		41.6582	116.659			109.885	37.7473	24.9217	19.1141	41.6582	22.6161	30.222	39.6358	40.3212	41.4384	37.7473
34.1923			34.1923	86.7536			39.6358	41.6582	38.9384	24.1776		56.8624	33.6538	42.7404	39.6358	74.0286	34.1923
121.416			41.8769	107.192			49.2906	28.0268	28.3508	34.1923		66.2132	17.0962	30.8206	64.1106	36.2664	19.1141
92.8559			62.6697	70.2297			84.8373	22.6161	28.0268	33.6538		51.2885	38.9384	38.2282	64.1106	27.0314	33.3813
92.8559			47.4014	78.6934			102.933	74.0286	45.4337	30.8206		35.5029	41.8769	32.5501	39.4047	20.9384	37.2602
95.8567			89.1422	66.6257			42.9536	29.6114	22.6161	25.998		17.0962	19.1141	21.3702	49.105	42.7404
51.2885			52.5203	60.8957			58.1332	67.8483	54.3997	61.0455		54.3997	29.6114	47.4014	68.3847	26.6914
39.4047			30.222	58.1332			49.2906	71.646	38.9384	22.6161		54.901	17.6223	49.2906	52.867	30.222
114.525			55.2328	104.08			41.6582	90.5653	36.2664	30.222		29.6114	39.4047	24.1776	30.222	48.9186
59.5305			54.0628	50.9311			83.2067	38.9384	33.6538	25.998		20.9384	39.6358	54.0628	31.984	64.2529
33.6538			38.9384	99.9614			102.31	38.2282	35.5029	12.8221		28.3508	39.4047	25.998	28.0268	21.3702
35.5029			64.2529	35.5029			64.1106	32.2683		22.6161		49.2906	45.0298	58.1332	35.5029	39.6358
90.4644			50.5711	42.7404			50.9311	120.661		34.1923		17.0962	19.1141	68.3847	30.8206	27.0314
88.7314			41.6582	89.2446			40.7717	28.3508		20.9384		39.4047	31.984	20.9384	25.6442	30.8206
34.1923			64.3949				107.618	113.08		45.2322		17.0962	28.3508	30.8206	71.646	33.9242
91.2685			77.4062				50.9311	96.616		17.0962		33.3813	17.0962	25.998	65.5198	12.0888
48.9186			89.2446				32.2683	84.7296		34.1923			52.5203	26.6914	40.3212	39.4047
41.6582			56.8624					81.4314		19.5861			61.9367	53.3828	47.0144	33.3813
32.2683			60.2928					79.1563		30.222			37.9885	44.8265	46.6243	15.4103
94.8028			64.3949					33.6538		28.3508			29.6114	33.9242	39.6358	34.9845
79.3868			51.2885					71.646		14.8057			66.0751		60.8957	64.1106
71.9005			38.9384							22.6161			30.222		15.4103	47.0144
88.1116			87.1737							19.5861			32.2683		41.6582
61.9367			49.6599							22.6161			19.1141		47.0144
64.1106			79.3868							30.8206			28.3508		38.9384
28.3508			70.2297							33.3813			25.998		35.5029
21.3702			79.1563							25.998			33.3813		22.6161
35.5029			38.2282							29.6114			24.1776		78.6934
47.4014			30.222							17.6223			37.9885		31.984
77.6418			57.5013							51.2885			41.8769		61.9367
58.1332			129.708							32.5501			28.0268		29.3014
71.0057			60.1411							19.1141			21.3702		30.8206
22.6161			40.7717							27.0314			39.6358		28.3508
79.3868			22.6161							34.4584			39.6358		49.2906
65.1003			39.4047							33.6538			34.4584		20.9384
			50.9311							19.1141			20.9384		44.0039
			24.1776							28.0268			47.4014		39.4047
			48.9186							33.6538			50.9311		55.8903
			72.5329							20.9384			25.6442		33.6538
			79.1563							39.6358			19.1141		52.5203
			30.8206							36.2664			36.2664		49.2906
			29.6114							33.1066
			76.8139							22.6161
			49.2906							30.5228
			31.984							22.6161
			24.9217							15.992
			76.8139							14.8057
			125.54							26.6914
			57.1828							40.7717
			46.6243							33.6538
			19.1141							20.9384
			39.4047							40.3212
			126.861							19.5861
			57.1828
			28.0268
			56.8624
			96.616
			49.6599
			54.0628
			54.0628
			37.2602
			53.3828
			14.8057
			88.7314
			24.9217
			22.6161
aver.of per sample/um
64.6929			58.2464			68.8601			32.0612			34.8624			39.254
