# Supplementary material for: CRL4AMBRA1 is a key mediator for AKT-dependent cell cycle control in neural progenitor cells
Source: EMBO Rep. 2026 Apr 27;27(11):3099–119. doi: 10.1038/s44319-026-00768-7 (PMC13260899; doi:10.1038/s44319-026-00768-7)
Supplement: Supplementary file 3 — Source data Fig. 1 [file 44319_2026_768_MOESM3_ESM.zip › Figure 1/1J/DIV7.xls]

## Sheet: Sheet2
	diameter	mean	sem		normalized	mean	sem	p
Ctrl-1	124.81	129.016	2.83127	129.016	96.7397	100	2.1945	1.02949e-05
Ctrl-2	127.837			129.016	99.0855
Ctrl-3	134.403			129.016	104.175
cTKO-1	48.5671	48.9709	0.643095	129.016	37.6441	37.9571	0.49846
cTKO-2	50.2304			129.016	38.9333
cTKO-3	48.1152			129.016	37.2939

## Sheet: Sheet1
area um2/per neurosphere
ctrl-1-1	ctrl-1-2	ctrl-1-3	ctrl-2-1	ctrl-2-2	ctrl-2-3	ctrl-3-1	ctrl-3-2	ctrl-3-3	ctko-1-1	ctko-1-2	ctko-1-3	ctko-2-1	ctko-2-2	ctko-2-3	ctko-3-1	ctko-3-2	ctko-3-3
75038.4	10002.5	12939.6	3662.11	3051.76	10421.8	4821.78	2925.37	16418.5	312.456	812.386	535.081	5558.01	2059.94	2059.94	6092.07	3097.53	522.614
4184.94	13420	9654.89	25882.7	26504.5	2059.94	23731.2	102786	3479	269.493	1363.09	609.289	3479	858.307	946.045	518.799	1117.71	2731.32
6447.91	8951.87	19622.2	16864.8	7537.84	1605.99	123417	1234.2	7190.7	7717.66	2405.91	1749.75	595.093	1464.84	1205.44	3479	946.045	793.457
9923.74	4936.81	16392.2	10425.6	32394.4	60485.8	52230.8	8018.4	4287.72	878.783	2925.37	1909.89	2201.08	1464.84	7537.84	1708.98	675.201	2201.08
7656.9	31327.6	8658.94	17349.2	10425.6	10788	9769.44	35838.7	11188.5	4390.01	378.853	2405.91	1464.84	6641.39	976.562	1605.99	305.176	595.093
78866.8	11810.8	1644.3	12638.1	20156.9	12638.1	5558.01	7717.66	17349.2	2109.08	535.081	7045.88	1605.99	1605.99	4287.72	793.457	1331.33	1117.71
18568.7	13420	15044.8	11535.6	50598.1	1865.39	2536.77	3800.25	4287.72	3362.81	2925.37	1234.2	1865.39	3479	976.562	2201.08	595.093	5558.01
5409.43	6237.4	3562	52230.8	6092.07	9769.44	9429.93	15501.7	207203	535.081	144.511	999.859	4821.78	3284.45	1464.84	7537.84	976.562	1205.44
6188.29	5452.36	2796.48	6881.71	7190.7	6347.66	3097.53	9283.85	6881.71	2109.08	2405.91	2925.37	2201.08	1464.84	1205.44	793.457	793.457	858.307
10245.4	4936.81	1499.79	7831.57	5325.32	10086.1	8457.18	20637.7	7537.84	1363.09	3362.81	1363.09	1708.98	1331.33	522.614	2059.94	976.562	6347.66
3146.46	22684.3	9283.85	5008.7	3890.99	11920.9	21671.3	20188.6	24322.5	1363.09	691.309	812.386	10788	675.201	793.457	5828.86	858.307	595.093
35556.5	2109.08	7717.66	12313.8	13885.5	16418.5	12313.8	141812	11188.5	10674.3	878.783	1909.89	2349.85	595.093	1605.99	1708.98	976.562	3711.7
1224.48	3362.81	40638.8	4287.72	25436.4	2059.94	4821.78	13420	8457.18	1499.79	535.081	2253.59	3097.53	4287.72	7831.57	8117.68	2857.21	976.562
68555.6	7045.88	10326.7	3097.53	15140.5	6092.07	88638.3	8311.33	14286	609.289	3362.81	609.289	793.457	1865.39	2201.08	1708.98	1117.71	1464.84
9578.87	9654.89	42806.5	5558.01	10425.6	84579.5	35617.8	2597.29	1865.39	609.289	1499.79	4390.01	1205.44	595.093	595.093	522.614	2201.08	3711.7
2235.84	12939.6	26043.2	8743.29	15487.7	16864.8	4138.95	15044.8	3479	312.456	378.853	3362.81	2201.08	858.307	675.201	1605.99	370.026	793.457
2774.46	5452.36	5452.36	15487.7		26504.5	5828.86	20637.7	17810.8	2253.59	12205.3	812.386	1708.98	1464.84	6881.71	595.093	1205.44	6347.66
12508.3	13420	11810.8	25436.4			14694.2	2796.48	4821.78	4390.01	2253.59	4237.69	595.093	858.307	3097.53	522.614	3284.45	522.614
4897.93	6237.4	15044.8	28823.9			2731.32		11535.6	4237.69	1234.2	1909.89	3890.99	3284.45	2731.32	5558.01	427.246
17131.1			4821.78			2201.08			535.081	4936.81	3562	1708.98	1331.33	3890.99	1708.98	1853.94
22013.6			20156.9			5828.86			3362.81	437.438	2253.59	2925.87	1331.33	22724.2	976.562	1117.71
6447.91			5325.32			5325.32			535.081	3362.81	3171.43	255	793.457	522.614	1331.33	858.307
49955.8						6641.39			535.081	9283.85	203.096	255	1605.99	1205.44	1605.99	5008.7
48405.8										535.081	2925.37	255		595.093	1117.71	5558.01
108719										4390.01				793.457	595.093	976.562
17623.3										691.309				2925.87	2925.87	595.093
1352.36										144.511					255	4581.45
6990.41										312.456					255	595.093
															255	2536.77
																793.457
																16418.5
																1331.33
																2059.94
																13107.3
																263.214
																1205.44
																1605.99
																1331.33
																2059.94
																2201.08
																5828.86
diameter/um per ns
ctrl-1-1	ctrl-1-2	ctrl-1-3	ctrl-2-1	ctrl-2-2	ctrl-2-3	ctrl-3-1	ctrl-3-2	ctrl-3-3	ctko-1-1	ctko-1-2	ctko-1-3	ctko-2-1	ctko-2-2	ctko-2-3	ctko-3-1	ctko-3-2	ctko-3-3
309.098	112.852	128.356	68.2843	62.3347	115.193	78.3535	61.0303	144.584	19.9457	32.1615	26.1015	84.123	51.2132	51.2132	88.0719	62.8005	25.7956
72.9961	130.717	110.874	181.535	183.702	51.2132	173.826	361.762	66.5553	18.5237	41.6598	27.8527	66.5553	33.058	34.7065	25.7013	37.7241	58.9714
90.6076	106.761	158.063	146.536	97.9667	45.2195	396.408	39.6413	95.6843	99.1284	55.3471	47.2002	27.5263	43.1868	39.1768	66.5553	34.7065	31.7846
112.407	79.2826	144.469	115.214	203.091	277.512	257.881	101.041	73.887	33.45	61.0303	49.3127	52.9387	43.1868	97.9667	46.647	29.3205	52.9387
98.7373	199.719	105	148.626	115.214	117.199	111.53	213.615	119.355	74.7632	21.9629	55.3471	43.1868	91.9569	35.2618	45.2195	19.712	27.5263
316.885	122.63	45.7557	126.852	160.201	126.852	84.123	99.1284	148.626	51.8205	26.1015	94.7159	45.2195	45.2195	73.887	31.7846	41.1716	37.7241
153.761	130.717	138.404	121.193	253.818	48.7348	56.8324	69.5602	73.887	65.4344	61.0303	39.6413	48.7348	66.5553	35.2618	52.9387	27.5263	84.123
82.9909	89.1163	67.3445	257.881	88.0719	111.53	109.574	140.49	513.633	26.1015	13.5646	35.68	78.3535	64.6676	43.1868	97.9667	35.2618	39.1768
88.7647	83.3196	59.6707	93.6059	95.6843	89.9004	62.8005	108.722	93.6059	51.8205	55.3471	61.0303	52.9387	43.1868	39.1768	31.7846	31.7846	33.058
114.214	79.2826	43.6989	99.8572	82.3432	113.322	103.769	162.101	97.9667	41.6598	65.4344	41.6598	46.647	41.1716	25.7956	51.2132	35.2618	89.9004
63.2945	169.949	108.722	79.8578	70.3858	123.2	166.111	160.327	175.978	41.6598	29.6682	32.1615	117.199	29.3205	31.7846	86.1483	33.058	27.5263
212.772	51.8205	99.1284	125.214	132.965	144.584	125.214	424.924	119.355	116.58	33.45	49.3127	54.6985	27.5263	45.2195	46.647	35.2618	68.7451
39.4849	65.4344	227.471	73.887	179.963	51.2132	78.3535	130.717	103.769	43.6989	26.1015	53.5664	62.8005	73.887	99.8572	101.665	60.3151	35.2618
295.445	94.7159	114.666	62.8005	138.844	88.0719	335.943	102.87	134.869	27.8527	65.4344	27.8527	31.7846	48.7348	52.9387	46.647	37.7241	43.1868
110.436	110.874	233.459	84.123	115.214	328.161	212.955	57.5063	48.7348	27.8527	43.6989	74.7632	39.1768	27.5263	27.5263	25.7956	52.9387	68.7451
53.3551	128.356	182.097	105.51	140.426	146.536	72.5939	138.404	66.5553	19.9457	21.9629	65.4344	52.9387	33.058	29.3205	45.2195	21.7056	31.7846
59.4353	83.3196	83.3196	140.426		183.702	86.1483	162.101	150.59	53.5664	124.661	32.1615	46.647	43.1868	93.6059	27.5263	39.1768	89.9004
126.199	130.717	122.63	179.963			136.782	59.6707	78.3535	74.7632	53.5664	73.4547	27.5263	33.058	62.8005	25.7956	64.6676	25.7956
78.9699	89.1163	138.404	191.572			58.9714		121.193	73.4547	39.6413	49.3127	70.3858	64.6676	58.9714	84.123	23.3235
147.689			78.3535			52.9387			26.1015	79.2826	67.3445	46.647	41.1716	70.3858	46.647	48.5851
167.417			160.201			86.1483			65.4344	23.6001	53.5664	61.0355	41.1716	170.098	35.2618	37.7241
90.6076			82.3432			82.3432			26.1015	65.4344	63.5452	18.0188	31.7846	25.7956	41.1716	33.058
252.202						91.9569			26.1015	108.722	16.0807	18.0188	45.2195	39.1768	45.2195	79.8578
248.258										26.1015	61.0303	18.0188		27.5263	37.7241	84.123
372.056										74.7632				31.7846	27.5263	35.2618
149.795										29.6682				61.0355	61.0355	27.5263
41.4955										13.5646					18.0188	76.3759
94.3423										19.9457					18.0188	27.5263
															18.0188	56.8324
																31.7846
																144.584
																41.1716
																51.2132
																129.185
																18.3067
																39.1768
																45.2195
																41.1716
																51.2132
																52.9387
																86.1483
aver.of per picture/um
144.418	108.352	121.659	123.811	132.514	127.185	131.372	144.09	127.746	48.0765	46.8895	49.922	50.4633	46.2485	53.9792	47.4515	47.864	48.4414
aver.of per sample/um
124.81			127.837			134.403			48.296			50.2304			47.9189
