# Supplementary material for: CRL4AMBRA1 is a key mediator for AKT-dependent cell cycle control in neural progenitor cells
Source: EMBO Rep. 2026 Apr 27;27(11):3099–119. doi: 10.1038/s44319-026-00768-7 (PMC13260899; doi:10.1038/s44319-026-00768-7)
Supplement: Supplementary file 3 — Source data Fig. 1 [file 44319_2026_768_MOESM3_ESM.zip › Figure 1/1L/1L.xlsx]

## Sheet: Sheet1
	indensity	mean	sem	p
	0-10^3
ctrl-1	73.1	75.3667	2.41822	0.00308659
ctrl-2	72.8
ctrl-3	80.2
ctko-1	37.1	45.0667	4.08262
ctko-2	47.5
ctko-3	50.6
