# Supplementary material for: CRL4AMBRA1 is a key mediator for AKT-dependent cell cycle control in neural progenitor cells
Source: EMBO Rep. 2026 Apr 27;27(11):3099–119. doi: 10.1038/s44319-026-00768-7 (PMC13260899; doi:10.1038/s44319-026-00768-7)
Supplement: Supplementary file 4 — Source data Fig. 2 [file 44319_2026_768_MOESM4_ESM.zip]

Archive with 29 entries (21 files):
- Figure 2/
- Figure 2/2A/
- Figure 2/2A/e13.5.tif
- Figure 2/2A/e15.5.tif
- Figure 2/2A/e17.5.tif
- Figure 2/2B/
- Figure 2/2B/a.tif
- Figure 2/2B/b.tif
- Figure 2/2B/c.jpg
- Figure 2/2B/d.jpg
- Figure 2/2C/
- Figure 2/2C/e13.5.xlsx
- Figure 2/2C/e15.5.xlsx
- Figure 2/2D/
- Figure 2/2D/a.jpg
- Figure 2/2D/b.jpg
- Figure 2/2D/c.tif
- Figure 2/2D/d.tif
- Figure 2/2E/
- Figure 2/2E/a.jpg
- Figure 2/2E/b.jpg
- Figure 2/2E/c.tif
- Figure 2/2E/d.tif
- Figure 2/2F/
- Figure 2/2F/e13.5.xlsx
- Figure 2/2F/e15.5.xlsx
- Figure 2/2G/
- Figure 2/2G/e13.5.xlsx
- Figure 2/2G/e15.5.xlsx
