# Supplementary material for: CRL4AMBRA1 is a key mediator for AKT-dependent cell cycle control in neural progenitor cells
Source: EMBO Rep. 2026 Apr 27;27(11):3099–119. doi: 10.1038/s44319-026-00768-7 (PMC13260899; doi:10.1038/s44319-026-00768-7)
Supplement: Supplementary file 4 — Source data Fig. 2 [file 44319_2026_768_MOESM4_ESM.zip › Figure 2/2C/e13.5.xlsx]

## Sheet: Sheet2
	Thickness/um
sample	aver.of slices	mean	sem	p
ctrl1-1	164.885	175.347	3.63889	6.78427e-05
ctrl2-1	164.998
ctrl3-1	178.318
ctrl4-1	187.694
ctrl5-1	176.62
ctrl6-1	179.566
ctko1-1	153.379	148.319	1.99512
ctko2-1	149.449
ctko3-1	144.008
ctko4-1	142.243
ctko5-1	154.174
ctko6-1	146.661

## Sheet: Sheet1
				Thickness
sample	Thickness-V1/um	Thickness-M2/um	Thickness-D3/um	aver.of slices
ctrl1-1	247.242	148.164	122.771	164.885
ctrl1-2	206.432	151.338	113.362
ctrl2-1	195.549	171.063	102.479	164.998
ctrl2-2	184.667	211.193	125.038
ctrl3-1	265.607	143.176	113.929	178.318
ctrl3-2	241.801	180.586	124.812
ctrl4-1	223.152	172.817	131.207	187.694
ctrl4-2	254.695	217.112	127.18
ctrl5-1	221.138	164.763	125.838	176.62
ctrl5-2	225.836	192.28	129.864
ctrl6-1	241.272	189.148	111.073	179.566
ctrl6-2	255.366	171.475	109.059
ctko1-1	178.545	154.739	105.767	153.379
ctko1-2	199.63	159.5	122.091
ctko2-1	176.505	161.541	107.127	149.449
ctko2-2	194.416	159.5	97.605
ctko3-1	170.383	143.176	99.192	144.008
ctko3-2	186.027	165.622	99.645
ctko4-1	169.685	131.207	107.269	142.243
ctko4-2	176.844	140.602	127.851
ctko5-1	196.307	137.918	94.965	154.174
ctko5-2	195.188	180.87	119.797
ctko6-1	210.96	144.629	90.939	146.661
ctko6-2	168.79	150.222	114.428
