# Supplementary material for: CRL4AMBRA1 is a key mediator for AKT-dependent cell cycle control in neural progenitor cells
Source: EMBO Rep. 2026 Apr 27;27(11):3099–119. doi: 10.1038/s44319-026-00768-7 (PMC13260899; doi:10.1038/s44319-026-00768-7)
Supplement: Supplementary file 4 — Source data Fig. 2 [file 44319_2026_768_MOESM4_ESM.zip › Figure 2/2C/e15.5.xlsx]

## Sheet: Sheet2
sample	thickness/um	mean	sem	p
ctrl1	259.197	291.219	12.8598	0.00705073
ctrl2	316.427
ctrl3	282.372
ctrl4	306.882
ctko1	247.171	237.622	3.66204
ctko2	231.394
ctko3	239.529
ctko4	232.395

## Sheet: Sheet1
sample	thickness1/um	thickness2/um	thickness3/um	thickness/um
ctrl1-1	305.849	300.864	197.286	259.197
ctrl1-2	291.542	261.488	198.151
ctrl2-1	355.181	339.857	261.488	316.427
ctrl2-2	334.633	335.848	271.553
ctrl3-1	287.408	293.699	228.479	282.372
ctrl3-2	305.978	310.965	267.7
ctrl4-1	327.242	311.43	256.871	306.882
ctrl4-2	338.073	315.957	291.722
ctko1-1	304.816	288.823	184.9	247.171
ctko1-2	267.11	255.486	181.889
ctko2-1	235.283	243.31	185.255	231.394
ctko2-2	254.609	277.682	192.222
ctko3-1	275.371	275.686	184.971	239.529
ctko3-2	246.581	267.897	186.669
ctko4-1	250.653	249.549	199.143	232.395
ctko4-2	222.649	291.722	180.656
