# Supplementary material for: CRL4AMBRA1 is a key mediator for AKT-dependent cell cycle control in neural progenitor cells
Source: EMBO Rep. 2026 Apr 27;27(11):3099–119. doi: 10.1038/s44319-026-00768-7 (PMC13260899; doi:10.1038/s44319-026-00768-7)
Supplement: Supplementary file 4 — Source data Fig. 2 [file 44319_2026_768_MOESM4_ESM.zip › Figure 2/2F/e13.5.xlsx]

## Sheet: Sheet2
	pax6 in VZ
sample	total numb./dorsal cortex	mean	sem	p
ctrl1	1418.43	1402.45	63.4027	0.00162983
ctrl2	1244.03
ctrl3	1209.22
ctrl4	1527.04
ctrl5	1608.25
ctrl6	1407.73
ctko1	1080.35	1091.98	35.4942
ctko2	1051.03
ctko3	1059.64
ctko4	1177.76
ctko5	974.126
ctko6	1208.98

## Sheet: Sheet1
sample	total numb./dorsal cortex	aver of slices
ctrl1-1	1090.11	1418.43
ctrl1-2	1746.75
ctrl2-1	1364.95	1244.03
ctrl2-2	1123.1
ctrl3-1	1036.18	1209.22
ctrl3-2	1382.25
ctrl4-1	1504.78	1527.04
ctrl4-2	1549.31
ctrl5-1	1450.62	1608.25
ctrl5-2	1765.88
ctrl6-1	1472.15	1407.73
ctrl6-2	1343.31
ctko1-1	929.418	1080.35
ctko1-2	1231.29
ctko2-1	818.438	1051.03
ctko2-2	1283.62
ctko3-1	1073.15	1059.64
ctko3-2	1046.13
ctko4-1	1332.37	1177.76
ctko4-2	1023.15
ctko5-1	931.984	974.126
ctko5-2	1016.27
ctko6-1	1164.16	1208.98
ctko6-2	1253.8
