# Supplementary material for: CRL4AMBRA1 is a key mediator for AKT-dependent cell cycle control in neural progenitor cells
Source: EMBO Rep. 2026 Apr 27;27(11):3099–119. doi: 10.1038/s44319-026-00768-7 (PMC13260899; doi:10.1038/s44319-026-00768-7)
Supplement: Supplementary file 4 — Source data Fig. 2 [file 44319_2026_768_MOESM4_ESM.zip › Figure 2/2F/e15.5.xlsx]

## Sheet: Sheet2
sample	total numb./dorsal cortex	Mean	SEM	p
ctrl1	1063.43	1070.07	56.6864	0.00362844
ctrl2	1264.33
ctrl3	1104.16
ctrl4	978.438
ctrl5	939.971
ctko1	894.18	795.621	36.7953
ctko2	707.662
ctko3	717.842
ctko4	854.912
ctko5	803.508

## Sheet: Sheet1
sample	total numb./dorsal cortex	aver. of slices
ctrl1-1	1000.75	1063.43
ctrl1-2	1126.12
ctrl2-1	1334.62	1264.33
ctrl2-2	1194.05
ctrl3-1	921.388	1104.16
ctrl3-2	1286.94
ctrl4-1	808.203	978.438
ctrl4-2	1148.67
ctrl5-1	882.346	939.971
ctrl5-2	997.597
ctko1-1	902.301	894.18
ctko1-2	886.058
ctko2-1	631.065	707.662
ctko2-2	784.258
ctko3-1	810.059	717.842
ctko3-2	625.625
ctko4-1	869.862	854.912
ctko4-2	839.962
ctko5-1	712.744	803.508
ctko5-2	894.273
