# Supplementary material for: CRL4AMBRA1 is a key mediator for AKT-dependent cell cycle control in neural progenitor cells
Source: EMBO Rep. 2026 Apr 27;27(11):3099–119. doi: 10.1038/s44319-026-00768-7 (PMC13260899; doi:10.1038/s44319-026-00768-7)
Supplement: Supplementary file 4 — Source data Fig. 2 [file 44319_2026_768_MOESM4_ESM.zip › Figure 2/2G/e13.5.xlsx]

## Sheet: Sheet2
sample	total number per VZ	mean	sem	p
ctrl1	880	948.917	20.9322	8.77984e-06
ctrl2	913.5
ctrl3	1025
ctrl4	970
ctrl5	973.5
ctrl6	931.5
ctko1	687	688.333	23.5442
ctko2	775
ctko3	661
ctko4	715.5
ctko5	690.5
ctko6	601

## Sheet: Sheet1
sample	total number per VZ	aver.of slices
ctrl1-1	917	880
ctrl1-2	843
ctrl2-1	931	913.5
ctrl2-2	896
ctrl3-1	964	1025
ctrl3-2	1086
ctrl4-1	1025	970
ctrl4-2	915
ctrl5-1	905	973.5
ctrl5-2	1042
ctrl6-1	958	931.5
ctrl6-2	905
ctko1-1	682	687
ctko1-2	692
ctko2-1	705	775
ctko2-2	845
ctko3-1	607	661
ctko3-2	715
ctko4-1	687	715.5
ctko4-2	744
ctko5-1	717	690.5
ctko5-2	664
ctko6-1	641	601
ctko6-2	561
