# Supplementary material for: CRL4AMBRA1 is a key mediator for AKT-dependent cell cycle control in neural progenitor cells
Source: EMBO Rep. 2026 Apr 27;27(11):3099–119. doi: 10.1038/s44319-026-00768-7 (PMC13260899; doi:10.1038/s44319-026-00768-7)
Supplement: Supplementary file 4 — Source data Fig. 2 [file 44319_2026_768_MOESM4_ESM.zip › Figure 2/2G/e15.5.xlsx]

## Sheet: Sheet2
sample	total numb./per dorsal cortex	Mean	SEM	p
ctrl1	901.64	887.504	29.3193	0.00279222
ctrl2	967.239
ctrl3	827.491
ctrl4	813.742
ctrl5	927.41
ctko1	714.292	716.029	27.6924
ctko2	693.562
ctko3	822.22
ctko4	665.232
ctko5	684.841

## Sheet: Sheet1
sample	total numb./per dorsal cortex	aver. of slices
ctrl1-1	875.395	901.64
ctrl1-2	927.884
ctrl2-1	973.49	967.239
ctrl2-2	960.987
ctrl3-1	657.022	827.491
ctrl3-2	997.959
ctrl4-1	693.048	813.742
ctrl4-2	934.435
ctrl5-1	856.437	927.41
ctrl5-2	998.383
ctko1-1	847.8	714.292
ctko1-2	580.784
ctko2-1	648.791	693.562
ctko2-2	738.332
ctko3-1	883.24	822.22
ctko3-2	761.199
ctko4-1	707.972	665.232
ctko4-2	622.491
ctko5-1	724.845	684.841
ctko5-2	644.836
