# Supplementary material for: CRL4AMBRA1 is a key mediator for AKT-dependent cell cycle control in neural progenitor cells
Source: EMBO Rep. 2026 Apr 27;27(11):3099–119. doi: 10.1038/s44319-026-00768-7 (PMC13260899; doi:10.1038/s44319-026-00768-7)
Supplement: Supplementary file 5 — Source data Fig. 3 [file 44319_2026_768_MOESM5_ESM.zip]

Archive with 35 entries (24 files):
- Figure 3/
- Figure 3/3A/
- Figure 3/3A/a.tif
- Figure 3/3A/b.tif
- Figure 3/3A/c.tif
- Figure 3/3A/d.tif
- Figure 3/3B/
- Figure 3/3B/e13.5.xlsx
- Figure 3/3B/e15.5.xlsx
- Figure 3/3C/
- Figure 3/3C/a.jpg
- Figure 3/3C/b.jpg
- Figure 3/3C/c.tif
- Figure 3/3C/d.tif
- Figure 3/3D/
- Figure 3/3D/e13.5.xlsx
- Figure 3/3D/e15.5.xlsx
- Figure 3/3E/
- Figure 3/3E/ctko.jpg
- Figure 3/3E/ctrl.jpg
- Figure 3/3F/
- Figure 3/3F/3f.xlsx
- Figure 3/3G/
- Figure 3/3G/ctko.jpg
- Figure 3/3G/ctrl.jpg
- Figure 3/3H/
- Figure 3/3H/3h.xlsx
- Figure 3/3I/
- Figure 3/3I/e13.5-ctko.tif
- Figure 3/3I/e13.5-ctrl.tif
- Figure 3/3I/e15.5-ctko.tif
- Figure 3/3I/e15.5-ctrl.tif
- Figure 3/3J/
- Figure 3/3J/e13.5.xlsx
- Figure 3/3J/e15.5.xls
