# Supplementary material for: CRL4AMBRA1 is a key mediator for AKT-dependent cell cycle control in neural progenitor cells
Source: EMBO Rep. 2026 Apr 27;27(11):3099–119. doi: 10.1038/s44319-026-00768-7 (PMC13260899; doi:10.1038/s44319-026-00768-7)
Supplement: Supplementary file 5 — Source data Fig. 3 [file 44319_2026_768_MOESM5_ESM.zip › Figure 3/3B/e13.5.xlsx]

## Sheet: Sheet2
sample	numb. per ventricular zone	mean	sem	p
ctrl-1	724.161	701.481	21.5542	0.0271537
ctrl-2	773.655
ctrl-3	740.341
ctrl-4	634.708
ctrl-5	666.482
ctrl-6	669.536
ctko-1	684.174	626.248	19.5455
ctko-2	666.409
ctko-3	609.468
ctko-4	561.927
ctko-5	648.817
ctko-6	586.694

## Sheet: Sheet1
sample	total number per dorsal cortex	aver of slices
ctrl1-1	694.117	724.161
ctrl1-2	754.206
ctrl2-1	737.479	773.655
ctrl2-2	809.831
ctrl3-1	715.602	740.341
ctrl3-2	765.08
ctrl4-1	635.14	634.708
ctrl4-2	634.276
ctrl5-1	622.261	666.482
ctrl5-2	710.704
ctrl6-1	624.688	669.536
ctrl6-2	714.384
ctko1-1	679.657	684.174
ctko1-2	688.691
ctko2-1	625.766	666.409
ctko2-2	707.051
ctko3-1	630.502	609.468
ctko3-2	588.433
ctko4-1	447.251	561.927
ctko4-2	676.604
ctko5-1	655.473	648.817
ctko5-2	642.161
ctko6-1	530.836	586.694
ctko6-2	642.552
