# Supplementary material for: CRL4AMBRA1 is a key mediator for AKT-dependent cell cycle control in neural progenitor cells
Source: EMBO Rep. 2026 Apr 27;27(11):3099–119. doi: 10.1038/s44319-026-00768-7 (PMC13260899; doi:10.1038/s44319-026-00768-7)
Supplement: Supplementary file 5 — Source data Fig. 3 [file 44319_2026_768_MOESM5_ESM.zip › Figure 3/3B/e15.5.xlsx]

## Sheet: Sheet2
	total numb./per dorsal cortex
sample	aver. Of slices	Mean	SEM	P
ctrl-1	457.5	437.5	10.3598	0.000634457
ctrl-2	463
ctrl-3	436.5
ctrl-4	408
ctrl-5	422.5
ctko-1	378.5	375.1	5.04579
ctko-2	368.5
ctko-3	375.5
ctko-4	391.5
ctko-5	361.5

## Sheet: Sheet1
sample	total numb./per dorsal cortex	aver. Of slices
ctrl1-1	436	457.5
ctrl1-2	479
ctrl2-1	463	463
ctrl2-2	463
ctrl3-1	368	436.5
ctrl3-2	505
ctrl4-1	417	408
ctrl4-2	399
ctrl5-1	379	422.5
ctrl5-2	466
ctko1-1	414	378.5
ctko1-2	343
ctko2-1	348	368.5
ctko2-2	389
ctko3-1	383	375.5
ctko3-2	368
ctko4-1	410	391.5
ctko4-2	373
ctko5-1	380	361.5
ctko5-2	343
