# Supplementary material for: CRL4AMBRA1 is a key mediator for AKT-dependent cell cycle control in neural progenitor cells
Source: EMBO Rep. 2026 Apr 27;27(11):3099–119. doi: 10.1038/s44319-026-00768-7 (PMC13260899; doi:10.1038/s44319-026-00768-7)
Supplement: Supplementary file 5 — Source data Fig. 3 [file 44319_2026_768_MOESM5_ESM.zip › Figure 3/3D/e13.5.xlsx]

## Sheet: Sheet1
sample	total ph3+ cells per dorsal cortex	mean	sem	p
ctrl-1	93	98.2778	3.05222	0.0102095
ctrl-2	105.5
ctrl-3	106
ctrl-4	100.5
ctrl-5	86.6667
ctrl-6	98
ctko-1	95	82.7778	3.84555
ctko-2	71
ctko-3	75.5
ctko-4	92.6667
ctko-5	81.5
ctko-6	81

## Sheet: Sheet2
sample	total ph3+ cells per dorsal cortex
ctrl1-1	105	93
ctrl1-2	81
ctrl2-1	97	105.5
ctrl2-2	114
ctrl3-1	90	106
ctrl3-2	122
ctrl4-1	120	100.5
ctrl4-2	81
ctrl5-1	87	86.6667
ctrl5-2	90
ctrl5-3	83
ctrl6-1	95	98
ctrl6-2	106
ctrl6-3	93
ctko1-1	85	95
ctko1-2	105
ctko2-1	59	71
ctko2-2	83
ctko3-1	72	75.5
ctko3-2	79
ctko4-1	98	92.6667
ctko4-2	87
ctko4-3	93
ctko5-1	82	81.5
ctko5-2	81
ctko6-1	81	81
ctko6-2	79
ctko6-3	83
