# Supplementary material for: CRL4AMBRA1 is a key mediator for AKT-dependent cell cycle control in neural progenitor cells
Source: EMBO Rep. 2026 Apr 27;27(11):3099–119. doi: 10.1038/s44319-026-00768-7 (PMC13260899; doi:10.1038/s44319-026-00768-7)
Supplement: Supplementary file 5 — Source data Fig. 3 [file 44319_2026_768_MOESM5_ESM.zip › Figure 3/3D/e15.5.xlsx]

## Sheet: Sheet2
	total numb./per dosal cortex
sample	aver. Of slices	Mean	SEM	P
ctrl-1	68	63.6	2.24388	0.00304833
ctrl-2	62
ctrl-3	57.5
ctrl-4	69.5
ctrl-5	61
ctko-1	51.5	48.3	2.88357
ctko-2	53.5
ctko-3	53
ctko-4	45
ctko-5	38.5

## Sheet: Sheet1
sample	total numb./per dosal cortex	aver. Of slices
ctrl1-1	61	68
ctrl1-2	75
ctrl2-1	61	62
ctrl2-2	63
ctrl3-1	61	57.5
ctrl3-2	54
ctrl4-1	71	69.5
ctrl4-2	68
ctrl5-1	66	61
ctrl5-2	56
ctko1-1	53	51.5
ctko1-2	50
ctko2-1	47	53.5
ctko2-2	60
ctko3-1	60	53
ctko3-2	46
ctko4-1	45	45
ctko4-2	45
ctko5-1	36	38.5
ctko5-2	41
