# Supplementary material for: CRL4AMBRA1 is a key mediator for AKT-dependent cell cycle control in neural progenitor cells
Source: EMBO Rep. 2026 Apr 27;27(11):3099–119. doi: 10.1038/s44319-026-00768-7 (PMC13260899; doi:10.1038/s44319-026-00768-7)
Supplement: Supplementary file 5 — Source data Fig. 3 [file 44319_2026_768_MOESM5_ESM.zip › Figure 3/3F/3f.xlsx]

## Sheet: Sheet2
name	%pax6+brdu+/pax6	mean	sem	p
ctrl-1	35.0242	41.3703	1.4444	0.000133856
ctrl-2	41.4811
ctrl-3	44.8087
ctrl-4	43.3633
ctrl-5	40.0136
ctrl-6	43.5308
ctko-1	34.1471	32.242	0.485695
ctko-2	32.2306
ctko-3	31.6441
ctko-4	31.5613
ctko-5	33.0386
ctko-6	30.8306

## Sheet: Sheet1
name	pax6+brdu+	pax6+brdu-	%pax6+brdu+/pax6	aver of slices
ctrl1-1	61	122	33.3333	35.0242
ctrl1-2	76	131	36.715
ctrl2-1	69	108	38.9831	41.4811
ctrl2-2	84	107	43.9791
ctrl3-1	83	101	45.1087	44.8087
ctrl3-2	77	96	44.5087
ctrl4-1	63	77	45	43.3633
ctrl4-2	58	81	41.7266
ctrl5-1	64	94	40.5063	40.0136
ctrl5-2	66	101	39.521
ctrl6-1	75	94	44.3787	43.5308
ctrl6-2	70	94	42.6829
ctko1-1	63	119	34.6154	34.1471
ctko1-2	65	128	33.6788
ctko2-1	76	137	35.6808	32.2306
ctko2-2	59	146	28.7805
ctko3-1	63	131	32.4742	31.6441
ctko3-2	53	119	30.814
ctko4-1	42	91	31.5789	31.5613
ctko4-2	47	102	31.5436
ctko5-1	41	76	35.0427	33.0386
ctko5-2	45	100	31.0345
ctko6-1	40	74	35.0877	30.8306
ctko6-2	38	105	26.5734
