# Supplementary material for: CRL4AMBRA1 is a key mediator for AKT-dependent cell cycle control in neural progenitor cells
Source: EMBO Rep. 2026 Apr 27;27(11):3099–119. doi: 10.1038/s44319-026-00768-7 (PMC13260899; doi:10.1038/s44319-026-00768-7)
Supplement: Supplementary file 5 — Source data Fig. 3 [file 44319_2026_768_MOESM5_ESM.zip › Figure 3/3H/3h.xlsx]

## Sheet: Sheet2
name	%tbr2+brdu+/tbr2+	mean	sem	p
ctrl-1	7.87711	7.41661	0.41823	2.47136e-05
ctrl-2	7.5
ctrl-3	7.74074
ctrl-4	8.88889
ctrl-5	6.15329
ctrl-6	6.33965
ctko-1	1.7409	3.0109	0.4301
ctko-2	2.4808
ctko-3	2.46452
ctko-4	4.78938
ctko-5	3.16672
ctko-6	3.42308

## Sheet: Sheet1
name	tbr2+brdu+	tbr2+brdu-	%tbr2+brdu+/tbr2+	ave of slices
ctrl1-1	8	103	7.20721	7.87711
ctrl1-2	10	107	8.54701
ctrl2-1	7	98	6.66667	7.5
ctrl2-2	8	88	8.33333
ctrl3-1	9	91	9	7.74074
ctrl3-2	7	101	6.48148
ctrl4-1	19	152	11.1111	8.88889
ctrl4-2	11	154	6.66667
ctrl5-1	13	177	6.84211	6.15329
ctrl5-2	10	173	5.46448
ctrl6-1	13	181	6.70103	6.33965
ctrl6-2	11	173	5.97826
ctko1-1	3	164	1.79641	1.7409
ctko1-2	3	175	1.68539
ctko2-1	4	164	2.38095	2.4808
ctko2-2	4	151	2.58065
ctko3-1	3	155	1.89873	2.46452
ctko3-2	6	192	3.0303
ctko4-1	4	101	3.80952	4.78938
ctko4-2	6	98	5.76923
ctko5-1	2	105	1.86916	3.16672
ctko5-2	5	107	4.46429
ctko6-1	4	100	3.84615	3.42308
ctko6-2	3	97	3
