# Supplementary material for: CRL4AMBRA1 is a key mediator for AKT-dependent cell cycle control in neural progenitor cells
Source: EMBO Rep. 2026 Apr 27;27(11):3099–119. doi: 10.1038/s44319-026-00768-7 (PMC13260899; doi:10.1038/s44319-026-00768-7)
Supplement: Supplementary file 5 — Source data Fig. 3 [file 44319_2026_768_MOESM5_ESM.zip › Figure 3/3J/e13.5.xlsx]

## Sheet: Sheet2
name	aver.of slices	mean	sem	p
ctrl-1	1.5	2.5	0.443203	1
ctrl-2	3
ctrl-3	3.5
ctrl-4	2.5
ctrl-5	1
ctrl-6	4.5
ctrl-7	3
ctrl-8	1
ctko-1	0	2.5	0.550973
ctko-2	2.5
ctko-3	4.5
ctko-4	4
ctko-5	1.5
ctko-6	1.5
ctko-7	4
ctko-8	2

## Sheet: Sheet1
name	number of TUNEL+ cells in dorsal cortex	aver.of slices
ctrl1-1	1	1.5
ctrl1-2	2
ctrl2-1	3	3
ctrl2-2	3
ctrl3-1	4	3.5
ctrl3-2	3
ctrl4-1	2	2.5
ctrl4-2	3
ctrl5-1	2	1
ctrl5-2	0
ctrl6-1	4	4.5
ctrl6-2	5
ctrl7-1	3	3
ctrl7-2	3
ctrl8-1	1	1
ctrl8-2	1
ctko1-1	0	0
ctko1-2	0
ctko2-1	2	2.5
ctko2-2	3
ctko3-1	5	4.5
ctko3-2	4
ctko4-1	4	4
ctko4-2	4
ctko5-1	1	1.5
ctko5-2	2
ctko6-1	2	1.5
ctko6-2	1
ctko7-1	3	4
ctko7-2	5
ctko8-1	3	2
ctko8-2	1
