# Supplementary material for: CRL4AMBRA1 is a key mediator for AKT-dependent cell cycle control in neural progenitor cells
Source: EMBO Rep. 2026 Apr 27;27(11):3099–119. doi: 10.1038/s44319-026-00768-7 (PMC13260899; doi:10.1038/s44319-026-00768-7)
Supplement: Supplementary file 5 — Source data Fig. 3 [file 44319_2026_768_MOESM5_ESM.zip › Figure 3/3J/e15.5.xls]

## Sheet: Sheet2
SAMPEL	TUNEL+cells per dorsal cortex	mean	sem	p
ctrl-1	1.5	1.28571	0.172516	0.235415
ctrl-2	1.5
ctrl-3	1
ctrl-4	2
ctrl-5	1.5
ctrl-6	0.5
ctrl-7	1
ctrl-8	1
ctko-1	1	1.9375	0.529804
ctko-2	0.5
ctko-3	1
ctko-4	1
ctko-5	3
ctko-6	1
ctko-7	3.5
ctko-8	4.5

## Sheet: Sheet1
SAMPEL	TUNEL+cells per dorsal cortex	aver.of slices
ctrl1-1	0	1.5
ctrl1-2	3
ctrl2-1	2	1.5
ctrl2-2	1
ctrl3-1	1	1
ctrl3-2	1
ctrl4-1	1	2
ctrl4-2	3
ctrl5-1	1	1.5
ctrl5-2	2
ctrl6-1	1	0.5
ctrl6-2	0
ctrl7-1	1	1
ctrl7-2	1
ctrl8-1	1	1
ctrl8-2	1
ctko1-1	1	1
ctko1-2	1
ctko2-1	0	0.5
ctko2-2	1
ctko3-1	1	1
ctko3-2	1
ctko4-1	1	1
ctko4-2	1
ctko5-1	2	3
ctko5-2	4
ctko6-1	2	1
ctko6-2	0
ctko7-1	2	3.5
ctko7-2	5
ctko8-1	5	4.5
ctko8-2	4
