# Supplementary material for: CRL4AMBRA1 is a key mediator for AKT-dependent cell cycle control in neural progenitor cells
Source: EMBO Rep. 2026 Apr 27;27(11):3099–119. doi: 10.1038/s44319-026-00768-7 (PMC13260899; doi:10.1038/s44319-026-00768-7)
Supplement: Supplementary file 6 — Source data Fig. 4 [file 44319_2026_768_MOESM6_ESM.zip]

Archive with 15 entries (7 files):
- Figure 4/
- Figure 4/4B/
- Figure 4/4B/4b.png
- Figure 4/4C/
- Figure 4/4C/heatmap all deg.jpg
- Figure 4/4D/
- Figure 4/4D/4D.png
- Figure 4/4E/
- Figure 4/4E/4e.jpg
- Figure 4/4F/
- Figure 4/4F/GOBP_NEGATIVE_REGULATION_OF_CELL_CYCLE.tif
- Figure 4/4G/
- Figure 4/4G/GOBP_CELL_CYCLE_CHECKPOINT_SIGNALING.tif
- Figure 4/4H/
- Figure 4/4H/WP_G1_TO_S_CELL_CYCLE_CONTROL.tiff
