# Supplementary material for: CRL4AMBRA1 is a key mediator for AKT-dependent cell cycle control in neural progenitor cells
Source: EMBO Rep. 2026 Apr 27;27(11):3099–119. doi: 10.1038/s44319-026-00768-7 (PMC13260899; doi:10.1038/s44319-026-00768-7)
Supplement: Supplementary file 7 — Source data Fig. 5 [file 44319_2026_768_MOESM7_ESM.zip]

Archive with 27 entries (18 files):
- Figure 5/
- Figure 5/5A/
- Figure 5/5A/ctko-brdu.jpg
- Figure 5/5A/ctko-edu.jpg
- Figure 5/5A/ctko-ki67.jpg
- Figure 5/5A/ctko-merge.jpg
- Figure 5/5A/ctrl-brdu.jpg
- Figure 5/5A/ctrl-edu.jpg
- Figure 5/5A/ctrl-ki67.jpg
- Figure 5/5A/ctrl-merge.jpg
- Figure 5/5B/
- Figure 5/5B/5b.xlsx
- Figure 5/5C/
- Figure 5/5C/ctko.fcs
- Figure 5/5C/ctrl.fcs
- Figure 5/5D/
- Figure 5/5D/5d.xlsx
- Figure 5/5F/
- Figure 5/5F/ctko.jpg
- Figure 5/5F/ctrl.jpg
- Figure 5/5G/
- Figure 5/5G/5g.xlsx
- Figure 5/5H/
- Figure 5/5H/ctko.tif
- Figure 5/5H/ctrl.tif
- Figure 5/5I/
- Figure 5/5I/5I.xlsx
