# Supplementary material for: CRL4AMBRA1 is a key mediator for AKT-dependent cell cycle control in neural progenitor cells
Source: EMBO Rep. 2026 Apr 27;27(11):3099–119. doi: 10.1038/s44319-026-00768-7 (PMC13260899; doi:10.1038/s44319-026-00768-7)
Supplement: Supplementary file 7 — Source data Fig. 5 [file 44319_2026_768_MOESM7_ESM.zip › Figure 5/5B/5b.xlsx]

## Sheet: Sheet2
	Tc
sample	aver of slices	mean	p
ctrl-1	13.2916	13.7332	0.0104409
ctrl-2	15.4881
ctrl-3	12.42
ctko-1	17.4145	16.8395
ctko-2	15.3038
ctko-3	17.3483
ctko-4	17.0139
ctko-5	17.1169

## Sheet: Sheet1
sample	Brdu+edu- in VZ	Ki67+ in VZ	Tc	aver of slices
ctrl1-1	35	353	15.1286	13.2916
ctrl1-2	44	336	11.4545
ctrl2-1	26	279	16.0962	15.4881
ctrl2-2	25	248	14.88
ctrl3-1	31	259	12.5323	12.42
ctrl3-2	39	320	12.3077
ctko1-1	23	280	18.2609	17.4145
ctko1-2	22	243	16.5682
ctko2-1	24	243	15.1875	15.3038
ctko2-2	25	257	15.42
ctko3-1	27	313	17.3889	17.3483
ctko3-2	26	300	17.3077
ctko4-1	24	268	16.75	17.0139
ctko4-2	27	311	17.2778
ctko5-1	18	243	20.25	17.1169
ctko5-2	31	289	13.9839
