# Supplementary material for: CRL4AMBRA1 is a key mediator for AKT-dependent cell cycle control in neural progenitor cells
Source: EMBO Rep. 2026 Apr 27;27(11):3099–119. doi: 10.1038/s44319-026-00768-7 (PMC13260899; doi:10.1038/s44319-026-00768-7)
Supplement: Supplementary file 7 — Source data Fig. 5 [file 44319_2026_768_MOESM7_ESM.zip › Figure 5/5D/5d.xlsx]

## Sheet: Sheet1
sample	%G1	mean	sem	p
ctrl-1	69.37	67.4467	1.54978	0.00671916
ctrl-2	64.38
ctrl-3	68.59
ctko-1	79.06	77.0167	1.02177
ctko-2	75.97
ctko-3	76.02
