# Supplementary material for: CRL4AMBRA1 is a key mediator for AKT-dependent cell cycle control in neural progenitor cells
Source: EMBO Rep. 2026 Apr 27;27(11):3099–119. doi: 10.1038/s44319-026-00768-7 (PMC13260899; doi:10.1038/s44319-026-00768-7)
Supplement: Supplementary file 7 — Source data Fig. 5 [file 44319_2026_768_MOESM7_ESM.zip › Figure 5/5G/5g.xlsx]

## Sheet: Sheet2
	% R1 in all				% R2 in all
sample	ave. of slices	mean	sem	p	ave. of slices	mean	sem	p
ctrl-1	6.99067	8.90916	0.714744	0.000355738	65.7666	68.1313	1.6439	0.000989449
ctrl-2	10.4392				64.8418
ctrl-3	9.23245				70.8342
ctrl-4	8.97436				71.0826
ctko-1	20.6069	19.5915	1.29362		52.1238	55.236	1.40068
ctko-2	22.7557				55.5868
ctko-3	17.1118				58.8439
ctko-4	17.8917				54.3894

## Sheet: Sheet1
sample	BrdU+in R1	ave. of slices	BrdU+in R2	ave. of slices	BrdU+in R3	ave. of slices	all	ave. of slices	% R1 in all	ave. of slices	% R2 in all	ave. of slices
ctrl1-1	12	10.5	107	98.5	38	40.5	157	149.5	7.64331	6.99067	68.1529	65.7666
ctrl1-2	9		90		43		142		6.33803		63.3803
ctrl2-1	17	14	81	88	32	33.5	130	135.5	13.0769	10.4392	62.3077	64.8418
ctrl2-2	11		95		35		141		7.80142		67.3759
ctrl3-1	18	14.5	114	110.5	29	31	161	156	11.1801	9.23245	70.8075	70.8342
ctrl3-2	11		107		33		151		7.28477		70.8609
ctrl4-1	8	11.5	84	89.5	25	25	117	126	6.83761	8.97436	71.7949	71.0826
ctrl4-2	15		95		25		135		11.1111		70.3704
ctko1-1	35	29.5	63	77	36	40	134	146.5	26.1194	20.6069	47.0149	52.1238
ctko1-2	24		91		44		159		15.0943		57.2327
ctko2-1	32	29.5	65	73.5	22	29	119	132	26.8908	22.7557	54.6218	55.5868
ctko2-2	27		82		36		145		18.6207		56.5517
ctko3-1	22	21	61	73.5	31	29.5	114	124	19.2982	17.1118	53.5088	58.8439
ctko3-2	20		86		28		134		14.9254		64.1791
ctko4-1	24	23.5	72	71.5	28	37	124	132	19.3548	17.8917	58.0645	54.3894
ctko4-2	23		71		46		140		16.4286		50.7143
