# Supplementary material for: CRL4AMBRA1 is a key mediator for AKT-dependent cell cycle control in neural progenitor cells
Source: EMBO Rep. 2026 Apr 27;27(11):3099–119. doi: 10.1038/s44319-026-00768-7 (PMC13260899; doi:10.1038/s44319-026-00768-7)
Supplement: Supplementary file 7 — Source data Fig. 5 [file 44319_2026_768_MOESM7_ESM.zip › Figure 5/5I/5I.xlsx]

## Sheet: Sheet2
	% R1 in all				% R2 in all
sample	aver of slices	mean	sem	p	aver of slices	mean	sem	p
ctrl-1	31.6406	27.5144	1.71738	0.00100004	14.5825	17.5552	1.08886	6.07878e-06
ctrl-2	29.8789				16.9128
ctrl-3	27.9285				20.104
ctrl-4	26.7716				18.8408
ctrl-5	25.412				17.8706
ctrl-6	23.4546				17.0205
ctko-1	15.207	18.2647	2.27673		24.9786	26.8717	1.07229
ctko-2	18.7972				26.7944
ctko-3	25.0877				27.7762
ctko-4	19.7749				24.3632
ctko-5	14.261				28.9412
ctko-6	16.4606				28.3763

## Sheet: Sheet1
sample	brdu+ in R1	aver of slices	brdu+ in R2	aver of slices	brdu+ in R3	aver of slices	all	aver of slices	% R1 in all	aver of slices	% R2 in all	aver of slices
ctrl1-1	88	86.5	45	40	149	147	282	273.5	31.2057	31.6406	15.9574	14.5825
ctrl1-2	85		35		145		265		32.0755		13.2075
ctrl2-1	71	80	39	45.5	118	144	228	269.5	31.1404	29.8789	17.1053	16.9128
ctrl2-2	89		52		170		311		28.6174		16.7203
ctrl3-1	75	78.5	55	56.5	149	146	279	281	26.8817	27.9285	19.7133	20.104
ctrl3-2	82		58		143		283		28.9753		20.4947
ctrl4-1	43	51.3333	23	35	75	80.3333	227.333	195.444	18.915	26.7716	10.1173	18.8408
ctrl4-2	46		43		72		161		28.5714		26.7081
ctrl4-3	65		39		94		198		32.8283		19.697
ctrl5-1	57	60.5	35	42	78	89.5	272.5	243.25	20.9174	25.412	12.844	17.8706
ctrl5-2	64		49		101		214		29.9065		22.8972
ctrl6-1	52	57	33	41	84	99.5	267	246.5	19.4757	23.4546	12.3596	17.0205
ctrl6-2	62		49		115		226		27.4336		21.6814
ctko1-1	46	46.5	72	76.5	178	183	296	306	15.5405	15.207	24.3243	24.9786
ctko1-2	47		81		188		316		14.8734		25.6329
ctko2-1	41	46	53	67	104	137	198	250	20.7071	18.7972	26.7677	26.7944
ctko2-2	51		81		170		302		16.8874		26.8212
ctko3-1	66	72	59	81	138	134	263	287	25.0951	25.0877	22.4335	27.7762
ctko3-2	78		103		130		311		25.0804		33.119
ctko4-1	34	40.5	53	51.5	74	78.5	253	216.5	13.4387	19.7749	20.9486	24.3632
ctko4-2	47		50		83		180		26.1111		27.7778
ctko5-1	30	33.5	61	68	87	91.5	279.5	243.75	10.7335	14.261	21.8247	28.9412
ctko5-2	37		75		96		208		17.7885		36.0577
ctko6-1	39	39	69	67.5	74	85	288.5	244.75	13.5182	16.4606	23.9168	28.3763
ctko6-2	39		66		96		201		19.403		32.8358
