# Supplementary material for: CRL4AMBRA1 is a key mediator for AKT-dependent cell cycle control in neural progenitor cells
Source: EMBO Rep. 2026 Apr 27;27(11):3099–119. doi: 10.1038/s44319-026-00768-7 (PMC13260899; doi:10.1038/s44319-026-00768-7)
Supplement: Supplementary file 8 — Source data Fig. 6 [file 44319_2026_768_MOESM8_ESM.zip]

Archive with 45 entries (23 files):
- Figure 6/
- Figure 6/6A/
- Figure 6/6A/6A.tif
- Figure 6/6B/
- Figure 6/6B/6B.xlsx
- Figure 6/6C/
- Figure 6/6C/6C.eds
- Figure 6/6C/6C.xls
- Figure 6/6D/
- Figure 6/6D/6D.tif
- Figure 6/6E/
- Figure 6/6E/6E.xlsx
- Figure 6/6F/
- Figure 6/6F/6F.tif
- Figure 6/6G/
- Figure 6/6G/6G.xlsx
- Figure 6/6H/
- Figure 6/6H/6H.tif
- Figure 6/6I/
- Figure 6/6I/6I.xlsx
- Figure 6/6J/
- Figure 6/6J/6J.tif
- Figure 6/6K/
- Figure 6/6K/6k.xlsx
- Figure 6/6L/
- Figure 6/6L/CCND2.jpg
- Figure 6/6L/GFP.jpg
- Figure 6/6M/
- Figure 6/6M/6m.xls
- Figure 6/6N/
- Figure 6/6N/6N.tif
- Figure 6/6O/
- Figure 6/6O/6O.xlsx
- Figure 6/6P/
- Figure 6/6P/6P.tif
- Figure 6/6Q/
- Figure 6/6Q/6q.xlsx
- Figure 6/6R/
- Figure 6/6R/6R.tif
- Figure 6/6S/
- Figure 6/6S/6s.xlsx
- Figure 6/6T/
- Figure 6/6T/6T.tif
- Figure 6/6U/
- Figure 6/6U/6U.tif
