# Supplementary material for: CRL4AMBRA1 is a key mediator for AKT-dependent cell cycle control in neural progenitor cells
Source: EMBO Rep. 2026 Apr 27;27(11):3099–119. doi: 10.1038/s44319-026-00768-7 (PMC13260899; doi:10.1038/s44319-026-00768-7)
Supplement: Supplementary file 8 — Source data Fig. 6 [file 44319_2026_768_MOESM8_ESM.zip › Figure 6/6B/6B.xlsx]

## Sheet: Sheet1
Signal	CCND2	GAPDH					Mean	SEM	P
ctrl1	1740000	3910000	0.445013	0.425134	0.425134	104.676	100	4.63412	0.000311518
ctrl2	1690000	4520000	0.373894		0.425134	87.9472
ctrl3	1580000	3790000	0.416887		0.425134	98.06
ctrl4	1450000	3120000	0.464744		0.425134	109.317
ctko1	1030000	4080000	0.252451		0.425134	59.3815	61.2151	2.44026
ctko2	1060000	3750000	0.282667		0.425134	66.4888
ctko3	833000	3540000	0.235311		0.425134	55.3498
ctko4	1020000	3770000	0.270557		0.425134	63.6404
