# Supplementary material for: CRL4AMBRA1 is a key mediator for AKT-dependent cell cycle control in neural progenitor cells
Source: EMBO Rep. 2026 Apr 27;27(11):3099–119. doi: 10.1038/s44319-026-00768-7 (PMC13260899; doi:10.1038/s44319-026-00768-7)
Supplement: Supplementary file 8 — Source data Fig. 6 [file 44319_2026_768_MOESM8_ESM.zip › Figure 6/6C/6C.xls]

## Sheet: Sheet1
																					normalization/CTL=1
														Ccnd2		GAPDH		mean	sem	p			mean	sem	p
Ccnd2	CTRL-1	CTRL-2	CTRL-3	CTRL-4	CTRL-5	CTRL-6	CTKO-1	CTKO-2	CTKO-3	CTKO-4	CTKO-5	CTKO-6		CTRL-1	1.48016	1.73176	0.854717	0.916358	0.0797394	0.0902652	0.916358	0.932732	1	0.0870177	0.0902652
Ct	23.3261	22.3933	22.8104	22.7832	23.0662	23.5709	22.7823	22.9251	22.2665	22.7647	22.2436	23.0497		CTRL-2	3.00247	2.87741	1.04346				0.916358	1.13871
	23.5534	22.4407	22.8227	22.9484	23.1801	23.417	22.9207	22.7268	22.2553	22.7838	22.6154	23.6165		CTRL-3	2.27472	2.04146	1.11426				0.916358	1.21597
														CTRL-4	2.20179	2.24244	0.981877				0.916358	1.0715
														CTRL-5	1.83989	1.95049	0.943294				0.916358	1.02939
copy number	1.59675	3.05196	2.28444	2.32796	1.91258	1.34711	2.32939	2.10955	3.33279	2.35811	3.38616	1.9346		CTRL-6	1.42311	2.53884	0.560534				0.916358	0.611698
	1.36357	2.95299	2.265	2.07563	1.7672	1.49911	2.11598	2.42094	3.35882	2.32706	2.61573	1.30519		CTKO-1	2.22269	1.93933	1.14611	1.1633	0.104823		0.916358	1.25072	1.26949	0.114391
														CTKO-2	2.26525	1.9359	1.17012				0.916358	1.27693
														CTKO-3	3.34581	2.14648	1.55874				0.916358	1.70102
average	1.48016	3.00247	2.27472	2.20179	1.83989	1.42311	2.22269	2.26525	3.34581	2.34259	3.00094	1.61989		CTKO-4	2.34259	2.3698	0.988515				0.916358	1.07874
CV	0.111395	0.023307	0.00604476	0.0810363	0.0558735	0.0755245	0.0678913	0.097202	0.00549967	0.00937332	0.181533	0.274749		CTKO-5	3.00094	2.30243	1.30338				0.916358	1.42235
std	0.164883	0.0699786	0.0137501	0.178425	0.102801	0.10748	0.150901	0.220186	0.0184008	0.0219578	0.54477	0.445064		CTKO-6	1.61989	1.99261	0.812949				0.916358	0.887152
	1.48016	3.00247	2.27472	2.20179	1.83989	1.42311	2.22269	2.26525	3.34581	2.34259	3.00094	1.61989
														Gapdh
Gapdh	CTRL-1	CTRL-2	CTRL-3	CTRL-4	CTRL-5	CTRL-6	CTKO-1	CTKO-2	CTKO-3	CTKO-4	CTKO-5	CTKO-6		CTRL-1		1.73176
Ct	23.371	22.5565	23.026	22.8646	23.1012	22.6706	22.9226	23.1612	22.8712	22.8669	22.8711	22.9576		CTRL-2		2.87741
	23.0639	22.4037	22.9205	22.8102	22.9774	22.6462	23.1815	22.9445	22.9296	22.656	22.7305	23.0586		CTRL-3		2.04146
														CTRL-4		2.24244
														CTRL-5		1.95049
copy number	1.54781	2.72498	1.96671	2.20007	1.86673	2.51739	2.11321	1.79052	2.18999	2.19659	2.19006	2.06245		CTRL-6		2.53884
	1.91571	3.02985	2.1162	2.2848	2.03425	2.5603	1.76545	2.08129	2.10296	2.54302	2.4148	1.92278		CTKO-1		1.93933
														CTKO-2		1.9359
														CTKO-3		2.14648
average	1.73176	2.87741	2.04146	2.24244	1.95049	2.53884	1.93933	1.9359	2.14648	2.3698	2.30243	1.99261		CTKO-4		2.3698
CV	0.150219	0.0749203	0.0517819	0.0267151	0.0607318	0.0119516	0.126796	0.106207	0.0286718	0.103368	0.0690191	0.0495659		CTKO-5		2.30243
std	0.260144	0.215577	0.10571	0.0599069	0.118457	0.0303433	0.2459	0.205607	0.0615435	0.244963	0.158912	0.0987658		CTKO-6		1.99261
	1.73176	2.87741	2.04146	2.24244	1.95049	2.53884	1.93933	1.9359	2.14648	2.3698	2.30243	1.99261
