# Supplementary material for: CRL4AMBRA1 is a key mediator for AKT-dependent cell cycle control in neural progenitor cells
Source: EMBO Rep. 2026 Apr 27;27(11):3099–119. doi: 10.1038/s44319-026-00768-7 (PMC13260899; doi:10.1038/s44319-026-00768-7)
Supplement: Supplementary file 8 — Source data Fig. 6 [file 44319_2026_768_MOESM8_ESM.zip › Figure 6/6E/6E.xlsx]

## Sheet: results
		exp1	exp2	exp3	exp4	exp5
		normalized	normalized	normalized	normalized	normalized	mean	sem
Mock	50um CHX 0h	100	100	100	100	100	100	0
Mock	50um CHX 0.5h	46.0809	34.9899	45.7861	36.9998	39.4444	40.6602	2.0267
Mock	50um CHX 1h	21.1364	24.9326	22.1613	22.4867	25.0599	23.1554	0.701352
Cap	50um CHX 0h	100	100	100	100	100	100	0
Cap	50um CHX 0.5h	22.4234	24.2067	34.6648	32.8648	32.9136	29.4147	2.26019
Cap	50um CHX 1h	7.50829	15.683	15.4492	14.6733	14.0458	13.4719	1.35847

## Sheet: exp1
	Signal	CCND2	b-actin			normalized
Mock	50um CHX 0h	1050000	1350000	0.777778	0.777778	100
Mock	50um CHX 0.5h	405000	1130000	0.358407	0.777778	46.0809
Mock	50um CHX 1h	217000	1320000	0.164394	0.777778	21.1364
Cap	50um CHX 0h	609000	1060000	0.574528	0.574528	100
Cap	50um CHX 0.5h	143000	1110000	0.128829	0.574528	22.4234
Cap	50um CHX 1h	44000	1020000	0.0431373	0.574528	7.50829

## Sheet: exp2
	Signal	CCND2	b-actin			normalized
Mock	50um CHX 0h	1440000	866000	1.66282	1.66282	100
Mock	50um CHX 0.5h	512000	880000	0.581818	1.66282	34.9899
Mock	50um CHX 1h	398000	960000	0.414583	1.66282	24.9326
Cap	50um CHX 0h	910000	964000	0.943983	0.943983	100
Cap	50um CHX 0.5h	202000	884000	0.228507	0.943983	24.2067
Cap	50um CHX 1h	106000	716000	0.148045	0.943983	15.683

## Sheet: exp3
	Signal	CCND2	b-actin			normalized
Mock	50um CHX 0h	3490000	1720000	2.02907	2.02907	100
Mock	50um CHX 0.5h	1440000	1550000	0.929032	2.02907	45.7861
Mock	50um CHX 1h	679000	1510000	0.449669	2.02907	22.1613
Cap	50um CHX 0h	1790000	1460000	1.22603	1.22603	100
Cap	50um CHX 0.5h	561000	1320000	0.425	1.22603	34.6648
Cap	50um CHX 1h	322000	1700000	0.189412	1.22603	15.4492

## Sheet: exp4
	Signal	CCND2	b-actin			normalized
Mock	50um CHX 0h	306000	2110000	0.145024	0.145024	100
Mock	50um CHX 0.5h	110000	2050000	0.0536585	0.145024	36.9998
Mock	50um CHX 1h	58700	1800000	0.0326111	0.145024	22.4867
Cap	50um CHX 0h	124000	2250000	0.0551111	0.0551111	100
Cap	50um CHX 0.5h	31700	1770000	0.0179096	0.0551111	32.4973
Cap	50um CHX 1h	14900	1870000	0.00796791	0.0551111	14.4579

## Sheet: exp5
	Signal	CCND2	b-actin			normalized
Mock	50um CHX 0h	747000	6680000	0.111826	0.111826	100
Mock	50um CHX 0.5h	307000	6960000	0.0441092	0.111826	39.4444
Mock	50um CHX 1h	190000	6780000	0.0280236	0.111826	25.0599
Cap	50um CHX 0h	284000	6140000	0.0462541	0.0462541	100
Cap	50um CHX 0.5h	102000	6700000	0.0152239	0.0462541	32.9136
Cap	50um CHX 1h	49700	7650000	0.00649673	0.0462541	14.0458
