# Supplementary material for: CRL4AMBRA1 is a key mediator for AKT-dependent cell cycle control in neural progenitor cells
Source: EMBO Rep. 2026 Apr 27;27(11):3099–119. doi: 10.1038/s44319-026-00768-7 (PMC13260899; doi:10.1038/s44319-026-00768-7)
Supplement: Supplementary file 8 — Source data Fig. 6 [file 44319_2026_768_MOESM8_ESM.zip › Figure 6/6G/6G.xlsx]

## Sheet: results
		exp1	exp2	exp3	exp4
		normalized	normalized	normalized	normalized	mean	sem
GFP	50um CHX 0h	100	100	100	100	100	0
GFP	50um CHX 0.5h	42.876	36.9378	36.9591	35.9655	38.1846	1.36907
GFP	50um CHX 1h	22.2357	13.2762	24.7867	27.3046	21.9008	2.64604
AKT3	50um CHX 0h	100	100	100	100	100	0
AKT3	50um CHX 0.5h	84.4312	74.7468	67.218	102.719	82.2787	6.6426
AKT3	50um CHX 1h	59.5332	77.6028	60.166	65.9482	65.8125	3.6258

## Sheet: exp1
		CCND2	b-actin			normalized
GFP	50um CHX 0h	723000	1430000	0.505594	0.505594	100
GFP	50um CHX 0.5h	323000	1490000	0.216779	0.505594	42.876
GFP	50um CHX 1h	181000	1610000	0.112422	0.505594	22.2357
AKT3	50um CHX 0h	6810000	1640000	4.15244	4.15244	100
AKT3	50um CHX 0.5h	5890000	1680000	3.50595	4.15244	84.4312
AKT3	50um CHX 1h	4870000	1970000	2.47208	4.15244	59.5332

## Sheet: exp2
		CCND2	b-actin			normalized
GFP	50um CHX 0h	301000	1880000	0.160106	0.160106	100
GFP	50um CHX 0.5h	110000	1860000	0.0591398	0.160106	36.9378
GFP	50um CHX 1h	44000	2070000	0.021256	0.160106	13.2762
AKT3	50um CHX 0h	747000	2020000	0.369802	0.369802	100
AKT3	50um CHX 0.5h	586000	2120000	0.276415	0.369802	74.7468
AKT3	50um CHX 1h	617000	2150000	0.286977	0.369802	77.6028

## Sheet: exp3
		CCND2	b-actin			normalized
GFP	50um CHX 0h	1190000	7790000	0.15276	0.15276	100
GFP	50um CHX 0.5h	389000	6890000	0.0564586	0.15276	36.9591
GFP	50um CHX 1h	273000	7210000	0.0378641	0.15276	24.7867
AKT3	50um CHX 0h	2410000	6450000	0.373643	0.373643	100
AKT3	50um CHX 0.5h	1630000	6490000	0.251156	0.373643	67.218
AKT3	50um CHX 1h	1450000	6450000	0.224806	0.373643	60.166

## Sheet: exp4
		CCND2	b-actin			normalized
GFP	50um CHX 0h	1170000	8220000	0.142336	0.142336	100
GFP	50um CHX 0.5h	451000	8810000	0.0511918	0.142336	35.9655
GFP	50um CHX 1h	349000	8980000	0.0388641	0.142336	27.3046
AKT3	50um CHX 0h	3160000	8110000	0.389642	0.389642	100
AKT3	50um CHX 0.5h	3390000	8470000	0.400236	0.389642	102.719
AKT3	50um CHX 1h	2030000	7900000	0.256962	0.389642	65.9482
