# Supplementary material for: CRL4AMBRA1 is a key mediator for AKT-dependent cell cycle control in neural progenitor cells
Source: EMBO Rep. 2026 Apr 27;27(11):3099–119. doi: 10.1038/s44319-026-00768-7 (PMC13260899; doi:10.1038/s44319-026-00768-7)
Supplement: Supplementary file 8 — Source data Fig. 6 [file 44319_2026_768_MOESM8_ESM.zip › Figure 6/6I/6I.xlsx]

## Sheet: sheet1
Signal	CCND2	b-tubulin					Mean	SEM	P
ctrl1	152000	487000	0.312115	0.352399	0.352399	88.5686	100	5.72678	0.00430641
ctrl2	163000	435000	0.374713		0.352399	106.332
ctrl3	140000	378000	0.37037		0.352399	105.1
ctko1	82400	383000	0.215144		0.352399	61.0511	60.7379	3.53845
ctko2	90500	385000	0.235065		0.352399	66.7041
ctko3	78300	408000	0.191912		0.352399	54.4586
