# Supplementary material for: CRL4AMBRA1 is a key mediator for AKT-dependent cell cycle control in neural progenitor cells
Source: EMBO Rep. 2026 Apr 27;27(11):3099–119. doi: 10.1038/s44319-026-00768-7 (PMC13260899; doi:10.1038/s44319-026-00768-7)
Supplement: Supplementary file 8 — Source data Fig. 6 [file 44319_2026_768_MOESM8_ESM.zip › Figure 6/6K/6k.xlsx]

## Sheet: Sheet1
Signal	CCND2	b-actin			normalized	Mean	SEM	p
gfp-1	35700	152000	0.234868	0.234868	100	100	0	0.00280499
gfp-2	96100	295000	0.325763	0.325763	100
gfp-3	124000	524000	0.236641	0.236641	100
ccnd2-1	107000	230000	0.465217	0.234868	198.076	183.714	12.776
ccnd2-2	139000	219000	0.634703	0.325763	194.836
ccnd2-3	167000	446000	0.374439	0.236641	158.231
