# Supplementary material for: CRL4AMBRA1 is a key mediator for AKT-dependent cell cycle control in neural progenitor cells
Source: EMBO Rep. 2026 Apr 27;27(11):3099–119. doi: 10.1038/s44319-026-00768-7 (PMC13260899; doi:10.1038/s44319-026-00768-7)
Supplement: Supplementary file 8 — Source data Fig. 6 [file 44319_2026_768_MOESM8_ESM.zip › Figure 6/6M/6m.xls]

## Sheet: Sheet2
	aver.diameter of per sample/um
		mean		normalized	mean	sem	p
gfp-1	46.9328	43.3864	43.3864	108.174	100	4.08694	0.000586211
gfp-2	41.6075		43.3864	95.8997
gfp-3	41.6191		43.3864	95.9264
ccnd2-1	69.7881	67.5581	43.3864	160.852	155.712	3.87551
ccnd2-2	68.623		43.3864	158.167
ccnd2-3	64.2632		43.3864	148.118

## Sheet: Sheet1
origin data um2/per neurosphere
gfp-1-1	gfp-1-2	gfp-1-3	gfp-2-1	gfp-2-2	gfp-2-3	gfp-3-1	gfp-3-2	gfp-3-3	ccnd2-1-1	ccnd2-1-2	ccnd2-1-3	ccnd2-2-1	ccnd2-2-2	ccnd2-2-3	ccnd2-3-1	ccnd2-3-2	ccnd2-3-3
526.72	2879.66	6139.95	7304.88	2752.79	1214.92	1341.79	1618.61	799.69	5048.06	2076.12	1722.41	865.05	1722.41	5048.06	9846.21	599.77	1880.05
1618.61	3121.88	199.92	2556.71	2368.32	1618.61	2218.38	1618.61	372.93	2556.71	2752.79	1880.05	5367.17	2879.66	2076.12	4171.47	1476.36	799.69
372.93	865.05	3921.57	2368.32	4321.41	984.24	1722.41	3310.27	984.24	3121.88	1722.41	7597.08	1722.41	6139.95	3310.27	2076.12	2368.32	2218.38
307.57	799.69	2218.38	6739.72	3121.88	2752.79	2076.12	2218.38	4321.41	2556.71	2076.12	4321.41	865.05	4617.45	3121.88	4617.45	2879.66	3121.88
599.77	1341.79	984.24	2883.51	1618.61	1880.05	1618.61	2218.38	1618.61	3921.57	3506.34	2879.66	8181.47	2076.12	6397.54	3506.34	2218.38	2879.66
984.24	2076.12	307.57	2218.38	4171.47	430.6	1214.92	2556.71	372.93	5367.17	1214.92	430.6	1618.61	4171.47	2879.66	3121.88	2879.66	2752.79
2076.12	1341.79	1476.36	372.93	1126.49	3121.88	1618.61	1880.05	799.69	984.24	1214.92	3740.87	2752.79	3506.34	2368.32	2752.79	2218.38	1880.05
865.05	1214.92	799.69	1476.36	680.51	307.57	1476.36	4171.47	2752.79	7247.21	3740.87	6139.95	1341.79	5048.06	1880.05	984.24	2076.12
1618.61	2556.71	2879.66	1214.92	142.25	799.69	1341.79	2556.71	1341.79	9138.79	6693.58	1722.41	1618.61	6397.54	1722.41	6935.79	2218.38
1618.61	799.69	3310.27	984.24	865.05	526.72	1214.92	1214.92	372.93	6693.58	6693.58	1880.05	2752.79	5601.69	3921.57	3121.88
3121.88	2879.66	3310.27	1341.79	2076.12	680.51	3740.87	1214.92	526.72	2752.79	599.77	3740.87	1722.41	4321.41	5367.17	2556.71
1341.79	9504.04	5367.17	799.69	1476.36	1126.49	372.93	865.05	599.77	16547.5	3740.87	3921.57	3310.27	7597.08	3310.27	11626.3
865.05	430.6	2076.12	799.69	1722.41	142.25	865.05	430.6	2076.12	3921.57	8812	9846.21	4617.45	9504.04	4171.47	3506.34
1126.49	1618.61	1618.61	599.77	865.05	1341.79	526.72	430.6	1214.92	1476.36	3310.27	2752.79	1618.61	1722.41	7597.08	3740.87
2368.32	3121.88	3921.57	1476.36	680.51	984.24	1722.41		1722.41	5367.17	2218.38		2879.66	5874.66	5048.06	4321.41
599.77	1214.92	2368.32	984.24	2076.12	307.57	526.72		1126.49	4859.67	6693.58		9846.21	6693.58	2752.79	2368.32
799.69	307.57	2556.71	430.6	799.69	1722.41	1722.41		3121.88	4859.67	4171.47		7247.21	6935.79	2076.12	13994.6
1214.92	1618.61	6693.58	430.6	142.25	4859.67	2752.79		984.24	2752.79	2879.66		2556.71	2879.66	6139.95	4171.47
2218.38		1618.61	799.69	372.93	599.77	430.6		2218.38	6693.58	19315.7		3310.27	2556.71	5048.06	4859.67
123.03		1722.41	2879.66	1341.79	984.24	430.6		984.24	3921.57	2076.12		5048.06	2752.79	1618.61	3506.34
1880.05		865.05	1880.05	4617.45	1880.05	526.72		984.24	3310.27	5048.06		3921.57	2218.38	3740.87
2218.38		1618.61	865.05	2879.66	123.03	1126.49		3921.57	4859.67			1214.92	2076.12	4617.45
430.6		2218.38	2556.71	3121.88	372.93	680.51		1476.36	5874.66				3506.34	2368.32
526.72		2076.12	3121.88	3740.87	372.93	1476.36		1214.92	2879.66				799.69	2218.38
1618.61		2556.71	1214.92	984.24	865.05	865.05		799.69	2218.38				1722.41	2752.79
865.05		3506.34	984.24	1126.49	599.77	1214.92		1341.79	10872.7				8523.64	4859.67
1126.49		6935.79	1618.61	430.6	307.57	4321.41		4321.41	3121.88				3506.34	2752.79
1476.36		4171.47	199.92	526.72	1214.92	307.57		430.6	13210.3				2556.71	3506.34
372.93		984.24		1341.79		680.51		2218.38	1618.61				4321.41	11626.3
2076.12		255		1880.05		1126.49		1476.36	3310.27				1722.41	2879.66
1214.92				984.24		1214.92		799.69	865.05				6397.54	4171.47
3921.57				2076.12		1214.92		984.24	3921.57					11626.3
1618.61				1341.79		799.69		1476.36	2752.79					8181.47
1214.92				6139.95		430.6		1880.05	2752.79
1126.49				984.24		799.69		1126.49	2076.12
2879.66				865.05				2076.12	4859.67
2879.66				599.77				1476.36	2368.32
599.77								3921.57	4859.67
2752.79								599.77	599.77
1341.79									4321.41
3121.88
3740.87
1618.61
diameter/um
gfp-1-1	gfp-1-2	gfp-1-3	gfp-2-1	gfp-2-2	gfp-2-3	gfp-3-1	gfp-3-2	gfp-3-3	ccnd2-1-1	ccnd2-1-2	ccnd2-1-3	ccnd2-2-1	ccnd2-2-2	ccnd2-2-3	ccnd2-3-1	ccnd2-3-2	ccnd2-3-3
25.8967	60.5516	88.4173	96.441	59.2027	39.3304	41.333	45.3969	31.9092	80.171	51.414	46.8299	33.1876	46.8299	80.171	111.967	27.6342	48.926
45.3969	63.0468	15.9545	57.0553	54.913	45.3969	53.1463	45.3969	21.7906	57.0553	59.2027	48.926	82.6662	60.5516	51.414	72.8785	43.3562	31.9092
21.7906	33.1876	70.6619	54.913	74.1767	35.4002	46.8299	64.9212	35.4002	63.0468	46.8299	98.3509	46.8299	88.4173	64.9212	51.414	54.913	53.1463
19.7891	31.9092	53.1463	92.6352	63.0468	59.2027	51.414	53.1463	74.1767	57.0553	51.414	74.1767	33.1876	76.6754	63.0468	76.6754	60.5516	63.0468
27.6342	41.333	35.4002	60.5921	45.3969	48.926	45.3969	53.1463	45.3969	70.6619	66.8162	60.5516	102.064	51.414	90.253	66.8162	53.1463	60.5516
35.4002	51.414	19.7891	53.1463	72.8785	23.4149	39.3304	57.0553	21.7906	82.6662	39.3304	23.4149	45.3969	72.8785	60.5516	63.0468	60.5516	59.2027
51.414	41.333	43.3562	21.7906	37.872	63.0468	45.3969	48.926	31.9092	35.4002	39.3304	69.0147	59.2027	66.8162	54.913	59.2027	53.1463	48.926
33.1876	39.3304	31.9092	43.3562	29.4356	19.7891	43.3562	72.8785	59.2027	96.0595	69.0147	88.4173	41.333	80.171	48.926	35.4002	51.414
45.3969	57.0553	60.5516	39.3304	13.458	31.9092	41.333	57.0553	41.333	107.87	92.3176	46.8299	45.3969	90.253	46.8299	93.973	53.1463
45.3969	31.9092	64.9212	35.4002	33.1876	25.8967	39.3304	39.3304	21.7906	92.3176	92.3176	48.926	59.2027	84.4529	70.6619	63.0468
63.0468	60.5516	64.9212	41.333	51.414	29.4356	69.0147	39.3304	25.8967	59.2027	27.6342	69.0147	46.8299	74.1767	82.6662	57.0553
41.333	110.004	82.6662	31.9092	43.3562	37.872	21.7906	33.1876	27.6342	145.151	69.0147	70.6619	64.9212	98.3509	64.9212	121.668
33.1876	23.4149	51.414	31.9092	46.8299	13.458	33.1876	23.4149	51.414	70.6619	105.923	111.967	76.6754	110.004	72.8785	66.8162
37.872	45.3969	45.3969	27.6342	33.1876	41.333	25.8967	23.4149	39.3304	43.3562	64.9212	59.2027	45.3969	46.8299	98.3509	69.0147
54.913	63.0468	70.6619	43.3562	29.4356	35.4002	46.8299		46.8299	82.6662	53.1463		60.5516	86.4861	80.171	74.1767
27.6342	39.3304	54.913	35.4002	51.414	19.7891	25.8967		37.872	78.6608	92.3176		111.967	92.3176	59.2027	54.913
31.9092	19.7891	57.0553	23.4149	31.9092	46.8299	46.8299		63.0468	78.6608	72.8785		96.0595	93.973	51.414	133.486
39.3304	45.3969	92.3176	23.4149	13.458	78.6608	59.2027		35.4002	59.2027	60.5516		57.0553	60.5516	88.4173	72.8785
53.1463		45.3969	31.9092	21.7906	27.6342	23.4149		53.1463	92.3176	156.823		64.9212	57.0553	80.171	78.6608
12.5159		46.8299	60.5516	41.333	35.4002	23.4149		35.4002	70.6619	51.414		80.171	59.2027	45.3969	66.8162
48.926		33.1876	48.926	76.6754	48.926	25.8967		35.4002	64.9212	80.171		70.6619	53.1463	69.0147
53.1463		45.3969	33.1876	60.5516	12.5159	37.872		70.6619	78.6608			39.3304	51.414	76.6754
23.4149		53.1463	57.0553	63.0468	21.7906	29.4356		43.3562	86.4861				66.8162	54.913
25.8967		51.414	63.0468	69.0147	21.7906	43.3562		39.3304	60.5516				31.9092	53.1463
45.3969		57.0553	39.3304	35.4002	33.1876	33.1876		31.9092	53.1463				46.8299	59.2027
33.1876		66.8162	35.4002	37.872	27.6342	39.3304		41.333	117.659				104.176	78.6608
37.872		93.973	45.3969	23.4149	19.7891	74.1767		74.1767	63.0468				66.8162	59.2027
43.3562		72.8785	15.9545	25.8967	39.3304	19.7891		23.4149	129.691				57.0553	66.8162
21.7906		35.4002		41.333		29.4356		53.1463	45.3969				74.1767	121.668
51.414		18.0188		48.926		37.872		43.3562	64.9212				46.8299	60.5516
39.3304				35.4002		39.3304		31.9092	33.1876				90.253	72.8785
70.6619				51.414		39.3304		35.4002	70.6619					121.668
45.3969				41.333		31.9092		43.3562	59.2027					102.064
39.3304				88.4173		23.4149		48.926	59.2027
37.872				35.4002		31.9092		37.872	51.414
60.5516				33.1876				51.414	78.6608
60.5516				27.6342				43.3562	54.913
27.6342								70.6619	78.6608
59.2027								27.6342	27.6342
41.333									74.1767
63.0468
69.0147
45.3969
average diameter per group
46.9328			41.6075			41.6191			69.7881			68.623			64.2632
