# Supplementary material for: CRL4AMBRA1 is a key mediator for AKT-dependent cell cycle control in neural progenitor cells
Source: EMBO Rep. 2026 Apr 27;27(11):3099–119. doi: 10.1038/s44319-026-00768-7 (PMC13260899; doi:10.1038/s44319-026-00768-7)
Supplement: Supplementary file 8 — Source data Fig. 6 [file 44319_2026_768_MOESM8_ESM.zip › Figure 6/6O/6O.xlsx]

## Sheet: Sheet3
		exp1	exp2	exp3
		normalized	normalized	normalized	mean	sem
Mock	50um CHX 0h	100	100	100	100	0
Mock	50um CHX 0.5h	33.2011	32.4736	43.0534	36.2427	3.41184
Mock	50um CHX 1h	22.0377	22.4326	18.0155	20.8286	1.41118
MG132	50um CHX 0h	100	100	100	100	0
MG132	50um CHX 0.5h	70.589	59.3301	67.4615	65.7935	3.35545
MG132	50um CHX 1h	39.2368	31.9649	43.4622	38.2213	3.35761

## Sheet: exp1
		CCND2	b-actin			normalized
Mock-1	50um CHX 0h	637000	369000	1.72629	1.72629	100
Mock-2	50um CHX 0.5h	286000	499000	0.573146	1.72629	33.2011
Mock-3	50um CHX 1h	140000	368000	0.380435	1.72629	22.0377
MG132-1	50um CHX 0h	760000	497000	1.52918	1.52918	100
MG132-2	50um CHX 0.5h	530000	491000	1.07943	1.52918	70.589
MG132-3	50um CHX 1h	369000	615000	0.6	1.52918	39.2368

## Sheet: exp2
		CCND2	b-actin			normalized
Mock-1	50um CHX 0h	2770000	2220000	1.24775	1.24775	100
Mock-2	50um CHX 0.5h	859000	2120000	0.405189	1.24775	32.4736
Mock-3	50um CHX 1h	571000	2040000	0.279902	1.24775	22.4326
MG132-1	50um CHX 0h	2660000	2240000	1.1875	1.1875	100
MG132-2	50um CHX 0.5h	1550000	2200000	0.704545	1.1875	59.3301
MG132-3	50um CHX 1h	911000	2400000	0.379583	1.1875	31.9649

## Sheet: exp3
		CCND2	b-actin			normalized
Mock-1	50um CHX 0h	2130000	226000	9.42478	9.42478	100
Mock-2	50um CHX 0.5h	844000	208000	4.05769	9.42478	43.0534
Mock-3	50um CHX 1h	326000	192000	1.69792	9.42478	18.0155
MG132-1	50um CHX 0h	1810000	200000	9.05	9.05	100
MG132-2	50um CHX 0.5h	1160000	190000	6.10526	9.05	67.4615
MG132-3	50um CHX 1h	826000	210000	3.93333	9.05	43.4622
