# Supplementary material for: CRL4AMBRA1 is a key mediator for AKT-dependent cell cycle control in neural progenitor cells
Source: EMBO Rep. 2026 Apr 27;27(11):3099–119. doi: 10.1038/s44319-026-00768-7 (PMC13260899; doi:10.1038/s44319-026-00768-7)
Supplement: Supplementary file 8 — Source data Fig. 6 [file 44319_2026_768_MOESM8_ESM.zip › Figure 6/6Q/6q.xlsx]

## Sheet: Sheet3
		exp1	exp2	exp3
		normalized	normalized	normalized	mean	sem
MOCK	50umCHX 0	100	100	100	100	0
MOCK	50umCHX 0.5	48.326	44.9602	43.4322	45.5728	1.18028
MOCK	50umCHX 1	22.7895	18.8512	14.7299	18.7902	1.89984
MOCK	50umCHX 2	17.2525	18.7122	12.6004	16.1884	1.50465
50nMBafA1-0h	50umCHX 0	100	100	100	100	0
50nMBafA1-0.5h	50umCHX 0.5	41.6452	41.1829	45.4603	42.7628	1.10662
50nMBafA1-1h	50umCHX 1	22.2761	21.3904	22.5398	22.0688	0.283813
50nMBafA1-2h	50umCHX 2	11.2456	16.7041	19.2452	15.7317	1.92686
200nMBafA1-0h	50umCHX 0	100	100	100	100	0
200nMBafA1-0.5h	50umCHX 0.5	47.608	37.7749	34.2091	39.864	3.27129
200nMBafA1-1h	50umCHX 1	25.4557	19.9702	12.3407	19.2556	3.10497
200nMBafA1-2h	50umCHX 2	17.6964	13.667	9.3768	13.58	1.96126

## Sheet: exp1
	signal	CCND2	b-tubulin			normalized
MOCK	50umCHX 0	9790	5010	1.95409	1.95409	100
MOCK	50umCHX 0.5	4750	5030	0.944334	1.95409	48.326
MOCK	50umCHX 1	2240	5030	0.445328	1.95409	22.7895
MOCK	50umCHX 2	1480	4390	0.33713	1.95409	17.2525
50nMBafA1-0h	50umCHX 0	10100	4450	2.26966	2.26966	100
50nMBafA1-0.5h	50umCHX 0.5	4830	5110	0.945205	2.26966	41.6452
50nMBafA1-1h	50umCHX 1	2260	4470	0.505593	2.26966	22.2761
50nMBafA1-2h	50umCHX 2	1340	5250	0.255238	2.26966	11.2456
200nMBafA1-0h	50umCHX 0	10500	4480	2.34375	2.34375	100
200nMBafA1-0.5h	50umCHX 0.5	5010	4490	1.11581	2.34375	47.608
200nMBafA1-1h	50umCHX 1	2470	4140	0.596618	2.34375	25.4557
200nMBafA1-2h	50umCHX 2	1630	3930	0.414758	2.34375	17.6964

## Sheet: exp2
	signal	CCND2	b-tubulin			normalized
MOCK	50umCHX 0	2900000	420000	6.90476	6.90476	100
MOCK	50umCHX 0.5	1130000	364000	3.1044	6.90476	44.9602
MOCK	50umCHX 1	479000	368000	1.30163	6.90476	18.8512
MOCK	50umCHX 2	438000	339000	1.29204	6.90476	18.7122
50nMBafA1-0h	50umCHX 0	2830000	354000	7.99435	7.99435	100
50nMBafA1-0.5h	50umCHX 0.5	1070000	325000	3.29231	7.99435	41.1829
50nMBafA1-1h	50umCHX 1	631000	369000	1.71003	7.99435	21.3904
50nMBafA1-2h	50umCHX 2	434000	325000	1.33538	7.99435	16.7041
200nMBafA1-0h	50umCHX 0	2640000	354000	7.45763	7.45763	100
200nMBafA1-0.5h	50umCHX 0.5	955000	339000	2.81711	7.45763	37.7749
200nMBafA1-1h	50umCHX 1	557000	374000	1.4893	7.45763	19.9702
200nMBafA1-2h	50umCHX 2	424000	416000	1.01923	7.45763	13.667

## Sheet: exp3
	signal	CCND2	b-tubulin			normalized
MOCK	50umCHX 0	2570000	325000	7.90769	7.90769	100
MOCK	50umCHX 0.5	996000	290000	3.43448	7.90769	43.4322
MOCK	50umCHX 1	311000	267000	1.16479	7.90769	14.7299
MOCK	50umCHX 2	277000	278000	0.996403	7.90769	12.6004
50nMBafA1-0h	50umCHX 0	2440000	294000	8.29932	8.29932	100
50nMBafA1-0.5h	50umCHX 0.5	1030000	273000	3.77289	8.29932	45.4603
50nMBafA1-1h	50umCHX 1	376000	201000	1.87065	8.29932	22.5398
50nMBafA1-2h	50umCHX 2	345000	216000	1.59722	8.29932	19.2452
200nMBafA1-0h	50umCHX 0	2540000	248000	10.2419	10.2419	100
200nMBafA1-0.5h	50umCHX 0.5	953000	272000	3.50368	10.2419	34.2091
200nMBafA1-1h	50umCHX 1	431000	341000	1.26393	10.2419	12.3407
200nMBafA1-2h	50umCHX 2	315000	328000	0.960366	10.2419	9.3768
