# Supplementary material for: CRL4AMBRA1 is a key mediator for AKT-dependent cell cycle control in neural progenitor cells
Source: EMBO Rep. 2026 Apr 27;27(11):3099–119. doi: 10.1038/s44319-026-00768-7 (PMC13260899; doi:10.1038/s44319-026-00768-7)
Supplement: Supplementary file 8 — Source data Fig. 6 [file 44319_2026_768_MOESM8_ESM.zip › Figure 6/6S/6s.xlsx]

## Sheet: Sheet3
		exp1	exp2	exp3
		normalized	normalized	normalized	mean	sem
MOCK	50umCHX 0	100	100	100	100	0
MOCK	50umCHX 0.5	111.714	116.765	124.321	117.6	3.66327
MOCK	50umCHX 1	100.787	88.1112	82.161	90.3532	5.49258
MOCK	50umCHX 2	104.337	110.084	98.4375	104.286	3.36211
50nMBafA1-0h	50umCHX 0	100	100	100	100	0
50nMBafA1-0.5h	50umCHX 0.5	90.0994	107.222	109.77	102.364	6.17606
50nMBafA1-1h	50umCHX 1	147.966	182.277	196.669	175.637	14.4458
50nMBafA1-2h	50umCHX 2	194.434	244.845	217.709	218.996	14.5665
200nMBafA1-0h	50umCHX 0	100	100	100	100	0
200nMBafA1-0.5h	50umCHX 0.5	113.978	117.788	135.765	122.511	6.7179
200nMBafA1-1h	50umCHX 1	153.511	201.161	212.241	188.971	18.016
200nMBafA1-2h	50umCHX 2	240.204	251.121	315.739	269.021	23.5704

## Sheet: exp1
	signal	LC3B-II	LC3B-I			normalized
MOCK	50umCHX 0	127000	403000	0.315136	0.315136	100
MOCK	50umCHX 0.5	163000	463000	0.352052	0.315136	111.714
MOCK	50umCHX 1	128000	403000	0.317618	0.315136	100.787
MOCK	50umCHX 2	121000	368000	0.328804	0.315136	104.337
50nMBafA1-0h	50umCHX 0	140000	442000	0.316742	0.316742	100
50nMBafA1-0.5h	50umCHX 0.5	123000	431000	0.285383	0.316742	90.0994
50nMBafA1-1h	50umCHX 1	187000	399000	0.468672	0.316742	147.966
50nMBafA1-2h	50umCHX 2	202000	328000	0.615854	0.316742	194.434
200nMBafA1-0h	50umCHX 0	144000	384000	0.375	0.375	100
200nMBafA1-0.5h	50umCHX 0.5	159000	372000	0.427419	0.375	113.978
200nMBafA1-1h	50umCHX 1	194000	337000	0.575668	0.375	153.511
200nMBafA1-2h	50umCHX 2	236000	262000	0.900763	0.375	240.204

## Sheet: exp2
	signal	LC3B-II	LC3B-I			normalized
MOCK	50umCHX 0	205000	404000	0.507426	0.507426	100
MOCK	50umCHX 0.5	221000	373000	0.592493	0.507426	116.765
MOCK	50umCHX 1	131000	293000	0.447099	0.507426	88.1112
MOCK	50umCHX 2	143000	256000	0.558594	0.507426	110.084
50nMBafA1-0h	50umCHX 0	207000	392000	0.528061	0.528061	100
50nMBafA1-0.5h	50umCHX 0.5	201000	355000	0.566197	0.528061	107.222
50nMBafA1-1h	50umCHX 1	334000	347000	0.962536	0.528061	182.277
50nMBafA1-2h	50umCHX 2	384000	297000	1.29293	0.528061	244.845
200nMBafA1-0h	50umCHX 0	195000	350000	0.557143	0.557143	100
200nMBafA1-0.5h	50umCHX 0.5	189000	288000	0.65625	0.557143	117.788
200nMBafA1-1h	50umCHX 1	297000	265000	1.12075	0.557143	201.161
200nMBafA1-2h	50umCHX 2	312000	223000	1.3991	0.557143	251.121

## Sheet: exp3
	signal	LC3B-II	LC3B-I			normalized
MOCK	50umCHX 0	160000	280000	0.571429	0.571429	100
MOCK	50umCHX 0.5	157000	221000	0.710407	0.571429	124.321
MOCK	50umCHX 1	83100	177000	0.469492	0.571429	82.161
MOCK	50umCHX 2	108000	192000	0.5625	0.571429	98.4375
50nMBafA1-0h	50umCHX 0	247000	398000	0.620603	0.620603	100
50nMBafA1-0.5h	50umCHX 0.5	265000	389000	0.681234	0.620603	109.77
50nMBafA1-1h	50umCHX 1	321000	263000	1.22053	0.620603	196.669
50nMBafA1-2h	50umCHX 2	304000	225000	1.35111	0.620603	217.709
200nMBafA1-0h	50umCHX 0	257000	424000	0.606132	0.606132	100
200nMBafA1-0.5h	50umCHX 0.5	237000	288000	0.822917	0.606132	135.765
200nMBafA1-1h	50umCHX 1	247000	192000	1.28646	0.606132	212.241
200nMBafA1-2h	50umCHX 2	333000	174000	1.91379	0.606132	315.739
