# Supplementary material for: CRL4AMBRA1 is a key mediator for AKT-dependent cell cycle control in neural progenitor cells
Source: EMBO Rep. 2026 Apr 27;27(11):3099–119. doi: 10.1038/s44319-026-00768-7 (PMC13260899; doi:10.1038/s44319-026-00768-7)
Supplement: Supplementary file 9 — Source data Fig. 7 [file 44319_2026_768_MOESM9_ESM.zip]

Archive with 28 entries (14 files):
- Figure 7/
- Figure 7/7A/
- Figure 7/7A/7A.tif
- Figure 7/7B/
- Figure 7/7B/7B.tif
- Figure 7/7D/
- Figure 7/7D/7D.tif
- Figure 7/7E/
- Figure 7/7E/7E.tif
- Figure 7/7F/
- Figure 7/7F/7F.xlsx
- Figure 7/7G/
- Figure 7/7G/7G.tif
- Figure 7/7H/
- Figure 7/7H/7H.xlsx
- Figure 7/7I/
- Figure 7/7I/7I.tif
- Figure 7/7J/
- Figure 7/7J/7J.xlsx
- Figure 7/7K/
- Figure 7/7K/7K.tif
- Figure 7/7L/
- Figure 7/7L/7L.xlsx
- Figure 7/7M/
- Figure 7/7M/DDB1T1125D.jpg
- Figure 7/7M/GFP.jpg
- Figure 7/7N/
- Figure 7/7N/7n.xls
