# Supplementary material for: CRL4AMBRA1 is a key mediator for AKT-dependent cell cycle control in neural progenitor cells
Source: EMBO Rep. 2026 Apr 27;27(11):3099–119. doi: 10.1038/s44319-026-00768-7 (PMC13260899; doi:10.1038/s44319-026-00768-7)
Supplement: Supplementary file 9 — Source data Fig. 7 [file 44319_2026_768_MOESM9_ESM.zip › Figure 7/7F/7F.xlsx]

## Sheet: Sheet3
	exp1	exp2	exp3	mean	sem	p
Flag-Ddb1	100	100	100	100	0	0.0311824
Flag-Ddb1T1125A	256.68	365.732	186.643	269.685	52.1058

## Sheet: Exp1
Signal	IP：HA-cyclin D2	IP：Flag-Ddb1	HA/Flag
Flag-Ddb1	77200	9270000	0.00832794	0.00832794	100
Flag-Ddb1T1125A	233000	10900000	0.0213761	0.00832794	256.68

## Sheet: Exp2
Signal	IP：HA-cyclin D2	IP：Flag-Ddb1	HA/Flag
Flag-Ddb1	33300	6520000	0.00510736	0.00510736	100
Flag-Ddb1T1125A	89100	4770000	0.0186792	0.00510736	365.732

## Sheet: Exp3
Signal	IP：HA-cyclin D2	IP：Flag-Ddb1	HA/Flag
Flag-Ddb1	1200000	9750000	0.123077	0.123077	100
Flag-Ddb1T1125A	2010000	8750000	0.229714	0.123077	186.643
