# Supplementary material for: CRL4AMBRA1 is a key mediator for AKT-dependent cell cycle control in neural progenitor cells
Source: EMBO Rep. 2026 Apr 27;27(11):3099–119. doi: 10.1038/s44319-026-00768-7 (PMC13260899; doi:10.1038/s44319-026-00768-7)
Supplement: Supplementary file 9 — Source data Fig. 7 [file 44319_2026_768_MOESM9_ESM.zip › Figure 7/7H/7H.xlsx]

## Sheet: summary
	exp1	exp2	exp3	exp4	mean
shc	100	100	100	100	100
sh1	61.358	41.0619	44.6496	43.7961	47.7164
sh2	63.8468	43.4863	51.7662	49.5475	52.1617

## Sheet: exp1
signal	DDB1	b-tubulin
shc	476000	83600	5.69378	5.69378	100
sh1	218000	62400	3.49359	5.69378	61.358
sh2	309000	85000	3.63529	5.69378	63.8468

## Sheet: exp2
signal	DDB1	b-actin
shc	336000	150000	2.24	2.24	100
sh1	172000	187000	0.919786	2.24	41.0619
sh2	188000	193000	0.974093	2.24	43.4863

## Sheet: exp3
signal	DDB1	b-tubulin
shc	903000	4950000	0.182424	0.182424	100
sh1	404000	4960000	0.0814516	0.182424	44.6496
sh2	509000	5390000	0.0944341	0.182424	51.7662

## Sheet: exp4
signal	DDB1	b-tubulin
shc	1470000	5600000	0.2625	0.2625	100
sh1	653000	5680000	0.114965	0.2625	43.7961
sh2	835000	6420000	0.130062	0.2625	49.5475
