# Supplementary material for: CRL4AMBRA1 is a key mediator for AKT-dependent cell cycle control in neural progenitor cells
Source: EMBO Rep. 2026 Apr 27;27(11):3099–119. doi: 10.1038/s44319-026-00768-7 (PMC13260899; doi:10.1038/s44319-026-00768-7)
Supplement: Supplementary file 9 — Source data Fig. 7 [file 44319_2026_768_MOESM9_ESM.zip › Figure 7/7J/7J.xlsx]

## Sheet: summary
	exp.1	exp.2	exp.3	exp.4	mean
shc	100	100	100	100	100
sh1	180.144	121.202	147.202	140.632	147.295
sh2	158.878	140.828	174.6	143.766	154.518

## Sheet: exp1
signal	CCND2	b-tubulin
shc	325000	83600	3.88756	3.88756	100
sh1	437000	62400	7.00321	3.88756	180.144
sh2	525000	85000	6.17647	3.88756	158.878

## Sheet: exp2
Signal	CCND2	b-actin
shc	2990000	428000	6.98598	6.98598	100
sh1	3480000	411000	8.46715	6.98598	121.202
sh2	3040000	309000	9.83819	6.98598	140.828

## Sheet: exp3
Signal	CCND2	GAPDH
shc	946000	315000	3.00317	3.00317	100
sh1	1450000	328000	4.42073	3.00317	147.202
sh2	1830000	349000	5.24355	3.00317	174.6

## Sheet: exp4
Signal	CCND2	GAPDH
shc	2620000	473000	5.53911	5.53911	100
sh1	2890000	371000	7.78976	5.53911	140.632
sh2	3910000	491000	7.96334	5.53911	143.766
