# Supplementary material for: CRL4AMBRA1 is a key mediator for AKT-dependent cell cycle control in neural progenitor cells
Source: EMBO Rep. 2026 Apr 27;27(11):3099–119. doi: 10.1038/s44319-026-00768-7 (PMC13260899; doi:10.1038/s44319-026-00768-7)
Supplement: Supplementary file 9 — Source data Fig. 7 [file 44319_2026_768_MOESM9_ESM.zip › Figure 7/7L/7L.xlsx]

## Sheet: sheet
	Signal	DDB1	b-tubulin				Mean	Erro bar	Significance
Exp1	gfp	40300	340000	0.118529	0.118529	100	100	0	0.00559727
Exp2	gfp	30000	313000	0.0958466	0.0958466	100
Exp3	gfp	28700	331000	0.0867069	0.0867069	100
Exp1	ddbt1125d	68900	395000	0.17443	0.118529	147.162	151.438	9.48119
Exp2	ddbt1125d	62900	387000	0.162532	0.0958466	169.575
Exp3	ddbt1125d	47000	394000	0.119289	0.0867069	137.578
