# Supplementary material for: CRL4AMBRA1 is a key mediator for AKT-dependent cell cycle control in neural progenitor cells
Source: EMBO Rep. 2026 Apr 27;27(11):3099–119. doi: 10.1038/s44319-026-00768-7 (PMC13260899; doi:10.1038/s44319-026-00768-7)
Supplement: Supplementary file 9 — Source data Fig. 7 [file 44319_2026_768_MOESM9_ESM.zip › Figure 7/7N/7n.xls]

## Sheet: Sheet2
	aver.diameter of per sample/um
		mean	normalized	normalized	mean	p
GFP-1	27.6048	30.7395	30.7395	89.8025	100	0.00321333
GFP-2	32.1314		30.7395	104.528
GFP-3	32.4822		30.7395	105.669
ddb1t1125d-1	41.4556	42.0915	30.7395	134.861	136.93
ddb1t1125d-2	43.8188		30.7395	142.549
ddb1t1125d-3	41.0001		30.7395	133.379

## Sheet: Sheet1
origin data um2/per neurosphere
gfp-1-1	gfp-1-2	gfp-2-1	gfp-2-2	gfp-3-1	gfp-3-2	gfp-3-3	ddb1-t1125d-1-1	ddb1-t1125d-1-2	ddb1-t1125d-1-3	ddb1-t1125d-2-1	ddb1-t1125d-2-2	ddb1-t1125d-3-1	ddb1-t1125d-3-2
303.73	1080.35	131.68	2376.01	2045.37	519.03	430.6	246.06	3498.65	1262.01	1341.79	780.47	827.57	719.92
688.2	149.94	430.6	430.6	1214.92	780.47	430.6	2203	430.6	2130.91	935.22	688.2	780.47	519.03
639.18	369.09	1673.39	1154.36	1973.28	404.65	554.59	430.6	5460.4	1400.42	2541.33	1468.67	404.65	1080.35
1154.36	404.65	303.73	1341.79	430.6	639.18	2819.11	1214.92	3902.35	876.59	719.92	246.06	470.01	1468.67
131.68	216.26	246.06	592.08	980.39	719.92	1341.79	1973.28	1042.87	1154.36	2130.91	246.06	1214.92	3102.65
404.65	639.18	303.73	554.59	780.47	876.59	216.26	554.59	3498.65	1400.42	827.57	1673.39	1973.28	1400.42
303.73	1080.35	149.94	827.57	935.22	719.92	335.45	780.47	303.73	1341.79	2284.7	3902.35	1214.92	1262.01
404.65	2045.37	1733.95	2284.7	1733.95	369.09	1468.67	1154.36	1534.99		1534.99	2203	935.22	2203
519.03	827.57	1468.67	592.08	827.57	369.09	430.6	5725.68	592.08		2284.7	1899.27	404.65	1262.01
688.2	719.92	369.09	2284.7	430.6	935.22	1080.35	303.73	149.94		470.01	1973.28	1400.42	1468.67
1080.35	404.65	719.92			827.57	592.08	246.06	1341.79		4487.7	688.2	1534.99	1599.38
827.57	1080.35	554.59			592.08	2203	7405.81				1341.79	827.57	3498.65
554.59	827.57	639.18					335.45				2284.7	1733.95	2203
470.01		1154.36					404.65				3184.35	980.39	1899.27
199.92		1400.42									3373.7	3302.58	1080.35
719.92		1042.87									335.45	335.45	1733.95
1214.92		1080.35										554.59	2203
639.18		470.01										876.59	1341.79
194.16		404.65										369.09	3702.42
												1214.92	3498.65
												639.18	4034.03
												303.73	1042.87
												1599.38	1733.95
												1673.39	980.39
												639.18	1154.36
												719.92	980.39
												827.57	1733.95
												3302.58
												1468.67
												430.6
												1214.92
												2461.55
												1973.28
												935.22
												1154.36
												1214.92
												1341.79
												3184.35
diameter/um
gfp-1-1	gfp-1-2	gfp-2-1	gfp-2-2	gfp-3-1	gfp-3-2	gfp-3-3	ddb1-t1125d-1-1	ddb1-t1125d-1-2	ddb1-t1125d-1-3	ddb1-t1125d-2-1	ddb1-t1125d-2-2	ddb1-t1125d-3-1	ddb1-t1125d-3-2
19.6652	37.0883	12.9484	55.0021	51.0318	25.707	23.4149	17.7001	66.7429	40.0854	41.333	31.5234	32.4607	30.2759
29.6014	13.817	23.4149	23.4149	39.3304	31.5234	23.4149	52.9617	23.4149	52.088	34.5074	29.6014	31.5234	25.707
28.5277	21.6781	46.1587	38.3377	50.1244	22.6984	26.573	23.4149	83.381	42.2264	56.8834	43.2431	22.6984	37.0883
38.3377	22.6984	19.6652	41.333	23.4149	28.5277	59.9116	39.3304	70.4885	33.4082	30.2759	17.7001	24.4629	43.2431
12.9484	16.5937	17.7001	27.4565	35.3309	30.2759	41.333	50.1244	36.4393	38.3377	52.088	17.7001	39.3304	62.8523
22.6984	28.5277	19.6652	26.573	31.5234	33.4082	16.5937	26.573	66.7429	42.2264	32.4607	46.1587	50.1244	42.2264
19.6652	37.0883	13.817	32.4607	34.5074	30.2759	20.6666	31.5234	19.6652	41.333	53.9349	70.4885	39.3304	40.0854
22.6984	51.0318	46.9865	53.9349	46.9865	21.6781	43.2431	38.3377	44.2087		44.2087	52.9617	34.5074	52.9617
25.707	32.4607	43.2431	27.4565	32.4607	21.6781	23.4149	85.3824	27.4565		53.9349	49.1755	22.6984	40.0854
29.6014	30.2759	21.6781	53.9349	23.4149	34.5074	37.0883	19.6652	13.817		24.4629	50.1244	42.2264	43.2431
37.0883	22.6984	30.2759			32.4607	27.4565	17.7001	41.333		75.5905	29.6014	44.2087	45.1264
32.4607	37.0883	26.573			27.4565	52.9617	97.1049				41.333	32.4607	66.7429
26.573	32.4607	28.5277					20.6666				53.9349	46.9865	52.9617
24.4629		38.3377					22.6984				63.6745	35.3309	49.1755
15.9545		42.2264									65.5403	64.8458	37.0883
30.2759		36.4393									20.6666	20.6666	46.9865
39.3304		37.0883										26.573	52.9617
28.5277		24.4629										33.4082	41.333
15.723		22.6984										21.6781	68.6591
												39.3304	66.7429
												28.5277	71.6679
												19.6652	36.4393
												45.1264	46.9865
												46.1587	35.3309
												28.5277	38.3377
												30.2759	35.3309
												32.4607	46.9865
												64.8458
												43.2431
												23.4149
												39.3304
												55.9834
												50.1244
												34.5074
												38.3377
aver.diameter per group
27.6048		32.1314		32.4822			41.4556			43.8188		41.0001
