# Supplementary material for: CRL4AMBRA1 is a key mediator for AKT-dependent cell cycle control in neural progenitor cells
Source: EMBO Rep. 2026 Apr 27;27(11):3099–119. doi: 10.1038/s44319-026-00768-7 (PMC13260899; doi:10.1038/s44319-026-00768-7)
Supplement: Supplementary file 10 — Appendix Figures Source Data [file 44319_2026_768_MOESM10_ESM.zip]

Archive with 187 entries (109 files):
- Appendix Figures/
- Appendix Figures/Appendix Figure S1/
- Appendix Figures/Appendix Figure S1/S1A/
- Appendix Figures/Appendix Figure S1/S1A/AKT.jpg
- Appendix Figures/Appendix Figure S1/S1A/Merge.jpg
- Appendix Figures/Appendix Figure S1/S1A/SOX2.jpg
- Appendix Figures/Appendix Figure S1/S1B/
- Appendix Figures/Appendix Figure S1/S1B/AKT.jpg
- Appendix Figures/Appendix Figure S1/S1B/Merge.jpg
- Appendix Figures/Appendix Figure S1/S1B/SOX2.jpg
- Appendix Figures/Appendix Figure S1/S1C/
- Appendix Figures/Appendix Figure S1/S1C/S1C.tif
- Appendix Figures/Appendix Figure S1/S1D/
- Appendix Figures/Appendix Figure S1/S1D/Cap.jpg
- Appendix Figures/Appendix Figure S1/S1D/MK.jpg
- Appendix Figures/Appendix Figure S1/S1D/Mock.jpg
- Appendix Figures/Appendix Figure S1/S1E/
- Appendix Figures/Appendix Figure S1/S1E/S1E.xlsx
- Appendix Figures/Appendix Figure S1/S1F/
- Appendix Figures/Appendix Figure S1/S1F/Cap.jpg
- Appendix Figures/Appendix Figure S1/S1F/MK.jpg
- Appendix Figures/Appendix Figure S1/S1F/Mock.jpg
- Appendix Figures/Appendix Figure S1/S1G/
- Appendix Figures/Appendix Figure S1/S1G/S1G.xlsx
- Appendix Figures/Appendix Figure S1/S1H/
- Appendix Figures/Appendix Figure S1/S1H/Blasticidin.jpg
- Appendix Figures/Appendix Figure S1/S1H/Bright field.jpg
- Appendix Figures/Appendix Figure S1/S1H/GFP.jpg
- Appendix Figures/Appendix Figure S1/S1H/Merge.jpg
- Appendix Figures/Appendix Figure S1/S1I/
- Appendix Figures/Appendix Figure S1/S1I/S1I.tif
- Appendix Figures/Appendix Figure S1/S1J/
- Appendix Figures/Appendix Figure S1/S1J/S1J.xlsx
- Appendix Figures/Appendix Figure S1/S1K/
- Appendix Figures/Appendix Figure S1/S1K/AKT3.jpg
- Appendix Figures/Appendix Figure S1/S1K/T288I.jpg
- Appendix Figures/Appendix Figure S1/S1L/
- Appendix Figures/Appendix Figure S1/S1L/S1L.xlsx
- Appendix Figures/Appendix Figure S2/
- Appendix Figures/Appendix Figure S2/S2B/
- Appendix Figures/Appendix Figure S2/S2B/mtmg-emx1-cre.jpg
- Appendix Figures/Appendix Figure S2/S2B/mtmg.jpg
- Appendix Figures/Appendix Figure S2/S2C/
- Appendix Figures/Appendix Figure S2/S2C/mtmg.tif
- Appendix Figures/Appendix Figure S2/S2C/mtmg;emx1-cre.tif
- Appendix Figures/Appendix Figure S2/S2D/
- Appendix Figures/Appendix Figure S2/S2D/Akt1-Akt3.eds
- Appendix Figures/Appendix Figure S2/S2D/Akt1-Akt3.xlsx
- Appendix Figures/Appendix Figure S2/S2E/
- Appendix Figures/Appendix Figure S2/S2E/S2E.tif
- Appendix Figures/Appendix Figure S2/S2F/
- Appendix Figures/Appendix Figure S2/S2F/S2F.xlsx
- Appendix Figures/Appendix Figure S2/S2G/
- Appendix Figures/Appendix Figure S2/S2G/ctko.tif
- Appendix Figures/Appendix Figure S2/S2G/ctrl.tif
- Appendix Figures/Appendix Figure S2/S2H/
- Appendix Figures/Appendix Figure S2/S2H/ctko.tif
- Appendix Figures/Appendix Figure S2/S2H/ctrl.tif
- Appendix Figures/Appendix Figure S2/S2I/
- Appendix Figures/Appendix Figure S2/S2I/S2I.tif
- Appendix Figures/Appendix Figure S2/S2J/
- Appendix Figures/Appendix Figure S2/S2J/pakts473-akt.xlsx
- Appendix Figures/Appendix Figure S2/S2K/
- Appendix Figures/Appendix Figure S2/S2K/ctko.jpg
- Appendix Figures/Appendix Figure S2/S2K/ctrl.jpg
- Appendix Figures/Appendix Figure S2/S2L/
- Appendix Figures/Appendix Figure S2/S2L/s2l.xlsx
- Appendix Figures/Appendix Figure S3/
- Appendix Figures/Appendix Figure S3/S3A/
- Appendix Figures/Appendix Figure S3/S3A/ctko.jpg
- Appendix Figures/Appendix Figure S3/S3A/ctl.jpg
- Appendix Figures/Appendix Figure S3/S3B/
- Appendix Figures/Appendix Figure S3/S3B/S3B.xlsx
- Appendix Figures/Appendix Figure S3/S3C/
- Appendix Figures/Appendix Figure S3/S3C/ctko.jpg
- Appendix Figures/Appendix Figure S3/S3C/ctrl.jpg
- Appendix Figures/Appendix Figure S3/S3D/
- Appendix Figures/Appendix Figure S3/S3D/s3d.xlsx
- Appendix Figures/Appendix Figure S4/
- Appendix Figures/Appendix Figure S4/S4A/
- Appendix Figures/Appendix Figure S4/S4A/s4a.jpg
- Appendix Figures/Appendix Figure S4/S4B/
- Appendix Figures/Appendix Figure S4/S4B/s4b.jpg
- Appendix Figures/Appendix Figure S4/S4C/
- Appendix Figures/Appendix Figure S4/S4C/s4c.jpg
- Appendix Figures/Appendix Figure S4/S4D/
- Appendix Figures/Appendix Figure S4/S4D/s4d.jpg
- Appendix Figures/Appendix Figure S5/
- Appendix Figures/Appendix Figure S5/S5A/
- Appendix Figures/Appendix Figure S5/S5A/ctko.fcs
- Appendix Figures/Appendix Figure S5/S5A/ctrl.fcs
- Appendix Figures/Appendix Figure S5/S5B/
- Appendix Figures/Appendix Figure S5/S5B/s5b.xlsx
- Appendix Figures/Appendix Figure S5/S5C/
- Appendix Figures/Appendix Figure S5/S5C/a.jpg
- Appendix Figures/Appendix Figure S5/S5C/b.jpg
- Appendix Figures/Appendix Figure S5/S5D/
- Appendix Figures/Appendix Figure S5/S5D/a.jpg
- Appendix Figures/Appendix Figure S5/S5D/b.jpg
- Appendix Figures/Appendix Figure S5/S5D/c.jpg
- Appendix Figures/Appendix Figure S5/S5D/d.jpg
- Appendix Figures/Appendix Figure S5/S5E/
- Appendix Figures/Appendix Figure S5/S5E/a.jpg
- Appendix Figures/Appendix Figure S5/S5E/b.jpg
- Appendix Figures/Appendix Figure S5/S5E/c.jpg
- Appendix Figures/Appendix Figure S5/S5E/d.jpg
- Appendix Figures/Appendix Figure S6/
- Appendix Figures/Appendix Figure S6/S6A/
- Appendix Figures/Appendix Figure S6/S6A/S6A.tif
- Appendix Figures/Appendix Figure S6/S6B/
- Appendix Figures/Appendix Figure S6/S6B/S6B.tif
- Appendix Figures/Appendix Figure S6/S6C/
- Appendix Figures/Appendix Figure S6/S6C/S6C.xlsx
- Appendix Figures/Appendix Figure S6/S6D/
- Appendix Figures/Appendix Figure S6/S6D/S6D.eds
- Appendix Figures/Appendix Figure S6/S6D/S6D.xls
- Appendix Figures/Appendix Figure S6/S6E/
- Appendix Figures/Appendix Figure S6/S6E/S6E.eds
- Appendix Figures/Appendix Figure S6/S6E/S6E.xlsx
- Appendix Figures/Appendix Figure S6/S6F/
- Appendix Figures/Appendix Figure S6/S6F/S6F.tif
- Appendix Figures/Appendix Figure S6/S6G/
- Appendix Figures/Appendix Figure S6/S6G/s6g.xlsx
- Appendix Figures/Appendix Figure S6/S6H/
- Appendix Figures/Appendix Figure S6/S6H/S6H.tif
- Appendix Figures/Appendix Figure S6/S6I/
- Appendix Figures/Appendix Figure S6/S6I/S6I.xlsx
- Appendix Figures/Appendix Figure S6/S6J/
- Appendix Figures/Appendix Figure S6/S6J/6J.tif
- Appendix Figures/Appendix Figure S6/S6K/
- Appendix Figures/Appendix Figure S6/S6K/S6K.xlsx
- Appendix Figures/Appendix Figure S6/S6L/
- Appendix Figures/Appendix Figure S6/S6L/S6L.tif
- Appendix Figures/Appendix Figure S6/S6M/
- Appendix Figures/Appendix Figure S6/S6M/S6M.xlsx
- Appendix Figures/Appendix Figure S6/S6N/
- Appendix Figures/Appendix Figure S6/S6N/S6N.tif
- Appendix Figures/Appendix Figure S6/S6O/
- Appendix Figures/Appendix Figure S6/S6O/s6o.xlsx
- Appendix Figures/Appendix Figure S6/S6P/
- Appendix Figures/Appendix Figure S6/S6P/S6P.tif
- Appendix Figures/Appendix Figure S6/S6Q/
- Appendix Figures/Appendix Figure S6/S6Q/s6q.xlsx
- Appendix Figures/Appendix Figure S6/S6R/
- Appendix Figures/Appendix Figure S6/S6R/ccnd3.jpg
- Appendix Figures/Appendix Figure S6/S6R/gfp.jpg
- Appendix Figures/Appendix Figure S6/S6S/
- Appendix Figures/Appendix Figure S6/S6S/s6s.xls
- Appendix Figures/Appendix Figure S6/S6T/
- Appendix Figures/Appendix Figure S6/S6T/S6T.tif
- Appendix Figures/Appendix Figure S6/S6U/
- Appendix Figures/Appendix Figure S6/S6U/S6T.tif
- Appendix Figures/Appendix Figure S6/S6V/
- Appendix Figures/Appendix Figure S6/S6V/S6U.tif
- Appendix Figures/Appendix Figure S7/
- Appendix Figures/Appendix Figure S7/S7B/
- Appendix Figures/Appendix Figure S7/S7B/S7B.tif
- Appendix Figures/Appendix Figure S7/S7C/
- Appendix Figures/Appendix Figure S7/S7C/DDB1-enlarged.png
- Appendix Figures/Appendix Figure S7/S7C/DDB1-T1125D-enlarged.png
- Appendix Figures/Appendix Figure S7/S7C/DDB1-T1125D.jpg
- Appendix Figures/Appendix Figure S7/S7C/ddb1-wt-mutant.pse
- Appendix Figures/Appendix Figure S7/S7C/DDB1.jpg
- Appendix Figures/Appendix Figure S7/S7D/
- Appendix Figures/Appendix Figure S7/S7D/S7D.tif
- Appendix Figures/Appendix Figure S7/S7E/
- Appendix Figures/Appendix Figure S7/S7E/S7E.xlsx
- Appendix Figures/Appendix Figure S7/S7F/
- Appendix Figures/Appendix Figure S7/S7F/S7F.tif
- Appendix Figures/Appendix Figure S7/S7G/
- Appendix Figures/Appendix Figure S7/S7G/s7g.xlsx
- Appendix Figures/Appendix Figure S7/S7H/
- Appendix Figures/Appendix Figure S7/S7H/S7H.tif
- Appendix Figures/Appendix Figure S7/S7I/
- Appendix Figures/Appendix Figure S7/S7I/S7I.xlsx
- Appendix Figures/Appendix Figure S7/S7J/
- Appendix Figures/Appendix Figure S7/S7J/MLN4924.jpg
- Appendix Figures/Appendix Figure S7/S7J/Mock.jpg
- Appendix Figures/Appendix Figure S7/S7K/
- Appendix Figures/Appendix Figure S7/S7K/s7k.xls
- Appendix Figures/Appendix Figure S7/S7L/
- Appendix Figures/Appendix Figure S7/S7L/0.1.jpg
- Appendix Figures/Appendix Figure S7/S7L/0.jpg
- Appendix Figures/Appendix Figure S7/S7L/1.jpg
- Appendix Figures/Appendix Figure S7/S7L/10.jpg
- Appendix Figures/Appendix Figure S7/S7M/
- Appendix Figures/Appendix Figure S7/S7M/S7M.xlsx
