# Supplementary material for: CRL4AMBRA1 is a key mediator for AKT-dependent cell cycle control in neural progenitor cells
Source: EMBO Rep. 2026 Apr 27;27(11):3099–119. doi: 10.1038/s44319-026-00768-7 (PMC13260899; doi:10.1038/s44319-026-00768-7)
Supplement: Supplementary file 10 — Appendix Figures Source Data [file 44319_2026_768_MOESM10_ESM.zip › Appendix Figures/Appendix Figure S1/S1E/S1E.xlsx]

## Sheet: Sheet2
name	aver of fields	mean	sem
Mock1	37.4467	36.2083	2.7055
Mock2	31.0274
Mock3	40.1508
MK1	20.6823	18.9889	1.78969
MK2	15.4112
MK3	20.8731
Cap1	19.1494	23.0319	2.00851
Cap2	25.8661
Cap3	24.08

## Sheet: Sheet1
name	ki67/sox2	sox2	ki67sox2/sox2*100	aver. of fields
Mock1-1	139	303	45.8746	37.4467
Mock1-2	184	411	44.7689
Mock1-3	133	613	21.6966
Mock2-1	127	371	34.2318	31.0274
Mock2-2	48	178	26.9663
Mock2-3	88	276	31.8841
Mock3-1	62	264	23.4848	40.1508
Mock3-2	106	313	33.8658
Mock3-3	118	187	63.1016
MK1-1	46	195	23.5897	20.6823
MK1-2	33	174	18.9655
MK1-3	46	236	19.4915
MK2-1	36	246	14.6341	15.4112
MK2-2	66	307	21.4984
MK2-3	20	198	10.101
MK3-1	33	145	22.7586	20.8731
MK3-2	45	256	17.5781
MK3-3	41	184	22.2826
Cap1-1	38	412	9.2233	19.1494
Cap1-2	62	329	18.845
Cap1-3	109	371	29.3801
Cap2-1	94	269	34.9442	25.8661
Cap2-2	55	315	17.4603
Cap2-3	65	258	25.1938
Cap3-1	50	200	25	24.08
Cap3-2	135	380	35.5263
Cap3-3	54	461	11.7137
