# Supplementary material for: CRL4AMBRA1 is a key mediator for AKT-dependent cell cycle control in neural progenitor cells
Source: EMBO Rep. 2026 Apr 27;27(11):3099–119. doi: 10.1038/s44319-026-00768-7 (PMC13260899; doi:10.1038/s44319-026-00768-7)
Supplement: Supplementary file 10 — Appendix Figures Source Data [file 44319_2026_768_MOESM10_ESM.zip › Appendix Figures/Appendix Figure S1/S1G/S1G.xlsx]

## Sheet: Sheet2
	Tunel/DAPI*100
Name	aver. of fields	mean	sem
Mock1	17.1347	16.2676	0.526754
Mock2	15.4006
Mock3	16.7594
MK1	18.0629	17.6542	0.239253
MK2	17.2455
MK3	17.7731
Cap1	17.511	15.9465	0.943284
Cap2	14.3821
Cap3	15.1307

## Sheet: Sheet1
Name	number	Tunel (g)/DAPI (b)*100	aver. Of fields
mock1-3-g	86		17.1347
mock1-3-b	479	17.9541
mock1-2-g	63
mock1-2-b	565	11.1504
mock1-1-g	128
mock1-1-b	574	22.2997
mock2-3-g	85		15.4006
mock2-3-b	494	17.2065
mock2-2-g	135
mock2-2-b	846	15.9574
mock2-1-g	100
mock2-1-b	767	13.0378
mock3-3-g	150		16.7594
mock3-3-b	797	18.8206
mock3-2-g	131
mock3-2-b	761	17.2142
mock3-1-g	96
mock3-1-b	674	14.2433
mk1-3-g	123		18.0629
mk1-3-b	771	15.9533
mk1-2-g	75
mk1-2-b	450	16.6667
mk1-1-g	132
mk1-1-b	612	21.5686
mk2-3-g	52		17.2455
mk2-3-b	294	17.6871
mk2-2-g	134
mk2-2-b	692	19.3642
mk2-1-g	84
mk2-1-b	572	14.6853
mk3-3-g	65		17.7731
mk3-3-b	339	19.174
mk3-2-g	23
mk3-2-b	138	16.6667
mk3-1-g	122
mk3-1-b	698	17.4785
cap1-3-g	145		17.511
cap1-3-b	782	18.5422
cap1-2-g	95
cap1-2-b	451	21.0643
cap1-1-g	72
cap1-1-b	557	12.9264
cap2-3-g	93		14.3821
cap2-3-b	882	10.5442
cap2-2-g	94
cap2-2-b	642	14.6417
cap2-1-g	199
cap2-1-b	1108	17.9603
Cap3-3-g	142		15.1307
Cap3-3-b	699	20.3147
Cap3-2-g	49
Cap3-2-b	484	10.124
Cap3-1-g	96
Cap3-1-b	642	14.9533
