# Supplementary material for: CRL4AMBRA1 is a key mediator for AKT-dependent cell cycle control in neural progenitor cells
Source: EMBO Rep. 2026 Apr 27;27(11):3099–119. doi: 10.1038/s44319-026-00768-7 (PMC13260899; doi:10.1038/s44319-026-00768-7)
Supplement: Supplementary file 10 — Appendix Figures Source Data [file 44319_2026_768_MOESM10_ESM.zip › Appendix Figures/Appendix Figure S1/S1J/S1J.xlsx]

## Sheet: Sheet2
	exp1	exp2	exp3	mean
gfp	100	100	100	100
akt3	148.836	147.2	152.229	149.421
t288i	167.549	175.785	153.077	165.47

## Sheet: Sheet1
NS	signal	AKT3	GAPDH			normalized
exp1	gfp	126000	1050000	0.12	0.12	100
exp1	akt3	409000	2290000	0.178603	0.12	148.836
exp1	t288i	380000	1890000	0.201058	0.12	167.549
exp2	gfp	166000	1200000	0.138333	0.138333	100
exp2	akt3	393000	1930000	0.203627	0.138333	147.2
exp2	t288i	445000	1830000	0.243169	0.138333	175.785
exp3	gfp	159000	993000	0.160121	0.160121	100
exp3	akt3	429000	1760000	0.24375	0.160121	152.229
exp3	t288i	451000	1840000	0.245109	0.160121	153.077
