# Supplementary material for: CRL4AMBRA1 is a key mediator for AKT-dependent cell cycle control in neural progenitor cells
Source: EMBO Rep. 2026 Apr 27;27(11):3099–119. doi: 10.1038/s44319-026-00768-7 (PMC13260899; doi:10.1038/s44319-026-00768-7)
Supplement: Supplementary file 10 — Appendix Figures Source Data [file 44319_2026_768_MOESM10_ESM.zip › Appendix Figures/Appendix Figure S1/S1L/S1L.xlsx]

## Sheet: Sheet2
name	aver of fields	mean	sem	p
AKT3-1	40.7509	36.6167	2.07767	0.00846513
AKT3-2	34.187
AKT3-3	34.9122
T288I-1	55.7742	56.8969	3.64935
T288I-2	51.2126
T288I-3	63.7039

## Sheet: Sheet1
name	ki67/sox2	sox2	ki67/sox2*100	aver of fields
AKT3-1-1	31	48	39.2405	40.7509
AKT3-1-2	33	35	48.5294
AKT3-1-3	10	19	34.4828
AKT3-2-1	12	26	31.5789	34.187
AKT3-2-2	12	16	42.8571
AKT3-2-3	9	23	28.125
AKT3-3-1	20	31	39.2157	34.9122
AKT3-3-2	7	23	23.3333
AKT3-3-3	27	37	42.1875
T288I-1-1	64	29	68.8172	55.7742
T288I-1-2	52	70	42.623
T288I-1-3	38	30	55.8824
T288I-2-1	88	64	57.8947	51.2126
T288I-2-2	38	46	45.2381
T288I-2-3	50	49	50.5051
T288I-3-1	66	59	52.8	63.7039
T288I-3-2	76	36	67.8571
T288I-3-3	62	26	70.4545
