# Supplementary material for: CRL4AMBRA1 is a key mediator for AKT-dependent cell cycle control in neural progenitor cells
Source: EMBO Rep. 2026 Apr 27;27(11):3099–119. doi: 10.1038/s44319-026-00768-7 (PMC13260899; doi:10.1038/s44319-026-00768-7)
Supplement: Supplementary file 10 — Appendix Figures Source Data [file 44319_2026_768_MOESM10_ESM.zip › Appendix Figures/Appendix Figure S2/S2D/Akt1-Akt3.xlsx]

## Sheet: Sheet1
																					normalization/CTL=1
														Akt1		GAPDH		mean	sem	p			mean	sem	p
Akt1	CTRL-1	CTRL-2	CTRL-3	CTRL-4	CTRL-5	CTRL-6	CTKO-1	CTKO-2	CTKO-3	CTKO-4	CTKO-5	CTKO-6		CTRL-1	4.51415	0.70787	6.37709	6.71565	0.340199	8.12975e-09	6.71565	0.949587	1	0.0506576	8.12975e-09
Ct	21.7707	21.7703	21.6339	21.795	22.0456	21.7534	25.1993	25.2983	25.5765	25.3139	24.9232	25.185		CTRL-2	4.75582	0.83419	5.70113				6.71565	0.848931
	21.8911	21.7389	21.5833	21.8513	22.0874	21.6868	25.2687	25.1637	25.4195	25.4755	24.9575	25.3495		CTRL-3	5.26375	0.763429	6.89488				6.71565	1.02669
														CTRL-4	4.53524	0.714505	6.34739				6.71565	0.945164
														CTRL-5	3.82974	0.467977	8.18362				6.71565	1.21859
copy number	4.70273	4.7039	5.17124	4.62381	3.88528	4.75944	0.434803	0.40592	0.334609	0.40155	0.526709	0.439137		CTRL-6	4.87204	0.717553	6.7898				6.71565	1.01104
	4.32558	4.80775	5.35626	4.44667	3.77421	4.98465	0.414337	0.445685	0.373158	0.358909	0.514321	0.391744		CTKO-1	0.42457	0.522106	0.813188	0.721199	0.0484002		6.71565	0.121088	0.107391	0.00720707
														CTKO-2	0.425802	0.560953	0.759069				6.71565	0.11303
														CTKO-3	0.353884	0.59683	0.592938				6.71565	0.088292
average	4.51415	4.75582	5.26375	4.53524	3.82974	4.87204	0.42457	0.425802	0.353884	0.380229	0.520515	0.41544		CTKO-4	0.380229	0.679147	0.559863				6.71565	0.0833669
CV	0.059078	0.015442	0.0248538	0.0276186	0.0205082	0.032687	0.0340855	0.0660345	0.0770271	0.0792989	0.0168289	0.0806657		CTKO-5	0.520515	0.611092	0.851778				6.71565	0.126835
std	0.266687	0.0734394	0.130824	0.125257	0.078541	0.159253	0.0144717	0.0281176	0.0272586	0.0301518	0.0087597	0.0335118		CTKO-6	0.41544	0.553657	0.750358				6.71565	0.111733
	4.51415	4.75582	5.26375	4.53524	3.82974	4.87204	0.42457	0.425802	0.353884	0.380229	0.520515	0.41544
																					normalization/CTL=1
Akt3	CTRL-1	CTRL-2	CTRL-3	CTRL-4	CTRL-5	CTRL-6	CKO-1	CKO-2	CKO-3	CKO-4	CKO-5	CKO-6		Akt3		GAPDH		mean	sem	p			mean	sem	p
Ct	21.8956	20.8729	21.4691	21.8172	21.9671	20.4648	26.1947	26.1522	26.8704	25.9777	25.1474	25.4162		CTRL-1	4.30331	0.70787	6.07924	9.17689	1.5066	0.000178853	9.17689	0.662451	1	0.164173	0.000178853
	21.9014	20.8742	21.3415	21.8626	22.1327	20.5138	26.2862	26.1574	26.7439	25.8799	25.3128	25.454		CTRL-2	8.76813	0.83419	10.5109				9.17689	1.14537
														CTRL-3	6.06707	0.763429	7.94712				9.17689	0.865993
														CTRL-4	4.48258	0.714505	6.27368				9.17689	0.683639
copy number	4.312	8.77205	5.7984	4.55312	4.10303	11.6462	0.217817	0.224345	0.136241	0.253236	0.450768	0.374004		CTRL-5	3.88023	0.467977	8.2915				9.17689	0.903519
	4.29463	8.7642	6.33574	4.41204	3.65742	11.2564	0.204409	0.223533	0.148746	0.271046	0.401848	0.364329		CTRL-6	11.4513	0.717553	15.9589				9.17689	1.73903
														CTKO-1	0.211113	0.522106	0.404349	0.465449	0.0730897		9.17689	0.0440617	0.0507196	0.00796453
														CTKO-2	0.223939	0.560953	0.399211				9.17689	0.0435017
average	4.30331	8.76813	6.06707	4.48258	3.88023	11.4513	0.211113	0.223939	0.142494	0.262141	0.426308	0.369166		CTKO-3	0.142494	0.59683	0.238751				9.17689	0.0260165
CV	0.00285381	0.000633139	0.0626258	0.0222545	0.0812044	0.024071	0.0449116	0.00256346	0.0620574	0.048043	0.0811427	0.0185304		CTKO-4	0.262141	0.679147	0.385986				9.17689	0.0420607
std	0.0122808	0.00555145	0.379955	0.0997576	0.315091	0.275645	0.00948141	0.000574058	0.00884278	0.012594	0.0345918	0.00684082		CTKO-5	0.426308	0.611092	0.697617				9.17689	0.0760189
	4.30331	8.76813	6.06707	4.48258	3.88023	11.4513	0.211113	0.223939	0.142494	0.262141	0.426308	0.369166		CTKO-6	0.369166	0.553657	0.666779				9.17689	0.0726584
																						normalization/CTL=1
														Gapdh
Gapdh（2）	CTRL-1	CTRL-2	CTRL-3	CTRL-4	CTRL-5	CTRL-6	CKO-1	CKO-2	CKO-3	CKO-4	CKO-5	CKO-6		CTRL-1	0.70787
Ct	22.5137	22.3696	22.2958	22.6313	23.187	22.4475	22.9699	22.8319	22.7407	22.6212	22.7114	23.0023		CTRL-2	0.83419
	22.4815	22.1602	22.488	22.3505	23.0056	22.509	22.9026	22.8331	22.7457	22.4959	22.707	22.7147		CTRL-3	0.763429
														CTRL-4	0.714505
														CTRL-5	0.467977
copy number	0.699951	0.773637	0.814305	0.645057	0.438553	0.732883	0.509898	0.561179	0.597878	0.649614	0.610146	0.498542		CTRL-6	0.717553
	0.715789	0.894743	0.712554	0.783954	0.4974	0.702224	0.534313	0.560728	0.595783	0.708679	0.612038	0.608772		CTKO-1	0.522106
														CTKO-2	0.560953
														CTKO-3	0.59683
average	0.70787	0.83419	0.763429	0.714505	0.467977	0.717553	0.522106	0.560953	0.59683	0.679147	0.611092	0.553657		CTKO-4	0.679147
CV	0.0158203	0.102656	0.0942447	0.137459	0.0889164	0.0302128	0.0330661	0.000569451	0.00248292	0.0614975	0.00218976	0.140781		CTKO-5	0.611092
std	0.0111987	0.0856351	0.0719492	0.098215	0.0416108	0.0216793	0.017264	0.000319435	0.00148188	0.0417658	0.00133815	0.0779445		CTKO-6	0.553657
	0.70787	0.83419	0.763429	0.714505	0.467977	0.717553	0.522106	0.560953	0.59683	0.679147	0.611092	0.553657
