# Supplementary material for: CRL4AMBRA1 is a key mediator for AKT-dependent cell cycle control in neural progenitor cells
Source: EMBO Rep. 2026 Apr 27;27(11):3099–119. doi: 10.1038/s44319-026-00768-7 (PMC13260899; doi:10.1038/s44319-026-00768-7)
Supplement: Supplementary file 10 — Appendix Figures Source Data [file 44319_2026_768_MOESM10_ESM.zip › Appendix Figures/Appendix Figure S2/S2F/S2F.xlsx]

## Sheet: pAKTS473
signal	pAkt473	gapdh					Mean	SEM	P
ctrl	19700	1740000	0.0113218	0.0101757	0.0101757	111.263	100	9.50558	0.000856868
ctrl	18400	1680000	0.0109524		0.0101757	107.632
ctrl	13700	1660000	0.00825301		0.0101757	81.1048
ctko	3570	2090000	0.00170813		0.0101757	16.7863	12.5876	2.17531
ctko	2040	2110000	0.000966825		0.0101757	9.50127
ctko	1880	1610000	0.0011677		0.0101757	11.4753

## Sheet: AKT
signal	T-AKT	b-actin					Mean	SEM	P
ctrl	4260000	4520000	0.942478	0.904562	0.904562	104.192	100	2.11021	2.12514e-06
ctrl	3430000	3890000	0.881748		0.904562	97.4779
ctrl	3460000	3890000	0.88946		0.904562	98.3305
ctko	553000	4490000	0.123163		0.904562	13.6157	13.3236	0.164432
ctko	567000	4710000	0.120382		0.904562	13.3083
ctko	452000	3830000	0.118016		0.904562	13.0467
