# Supplementary material for: CRL4AMBRA1 is a key mediator for AKT-dependent cell cycle control in neural progenitor cells
Source: EMBO Rep. 2026 Apr 27;27(11):3099–119. doi: 10.1038/s44319-026-00768-7 (PMC13260899; doi:10.1038/s44319-026-00768-7)
Supplement: Supplementary file 10 — Appendix Figures Source Data [file 44319_2026_768_MOESM10_ESM.zip › Appendix Figures/Appendix Figure S2/S2J/pakts473-akt.xlsx]

## Sheet: pakts473
Signal	pAKTS473	GAPDH					mean	sem	p
ctrl-1	126000	5250000	0.024	0.0358613	0.0358613	66.9246	100	18.4578	0.0064968
ctrl-2	218000	5940000	0.0367003		0.0358613	102.34
ctrl-3	346000	7380000	0.0468835		0.0358613	130.736
ctko-1	10200	5850000	0.00174359		0.0358613	4.86204	3.84415	0.822526
ctko-2	6890	8670000	0.000794694		0.0358613	2.21602
ctko-3	9840	6160000	0.0015974		0.0358613	4.4544

## Sheet: akt
Signal	AKT	GAPDH					mean	sem	p
ctrl-1	4210000	6720000	0.626488	0.770142	0.770142	81.3471	100	18.6529	0.00649018
ctrl-2	4210000	6720000	0.626488		0.770142	81.3471
ctrl-3	5890000	5570000	1.05745		0.770142	137.306
ctko-1	119000	5270000	0.0225806		0.770142	2.93201	2.89312	0.14619
ctko-2	122000	6040000	0.0201987		0.770142	2.62272
ctko-3	135000	5610000	0.0240642		0.770142	3.12464
