# Supplementary material for: CRL4AMBRA1 is a key mediator for AKT-dependent cell cycle control in neural progenitor cells
Source: EMBO Rep. 2026 Apr 27;27(11):3099–119. doi: 10.1038/s44319-026-00768-7 (PMC13260899; doi:10.1038/s44319-026-00768-7)
Supplement: Supplementary file 10 — Appendix Figures Source Data [file 44319_2026_768_MOESM10_ESM.zip › Appendix Figures/Appendix Figure S2/S2L/s2l.xlsx]

## Sheet: Sheet2
	numb./dorsal cortex
sample	aver. Of slices	mean	sem	p
ctrl-1	1172.01	1052.8	35.2991	0.000343156
ctrl-2	1020.36
ctrl-3	1090.62
ctrl-4	975.252
ctrl-5	1005.77
crko-1	775.372	784.55	28.0838
crko-2	780.289
crko-3	869.416
crko-4	803.234
crko-5	694.438

## Sheet: Sheet1
sample	numb./dorsal cortex	aver. Of slices
ctrl1-1	1359.07	1172.01
ctrl1-2	984.963
ctrl2-1	926.41	1020.36
ctrl2-2	1114.31
ctrl3-1	1233.64	1090.62
ctrl3-2	947.601
ctrl4-1	1039.68	975.252
ctrl4-2	910.826
ctrl5-1	1029.23	1005.77
ctrl5-2	982.305
ctko1-1	738.537	775.372
ctko1-2	812.208
ctko2-1	756.936	780.289
ctko2-2	803.641
ctko3-1	867.444	869.416
ctko3-2	871.388
ctko4-1	824.292	803.234
ctko4-2	782.176
ctko5-1	699.973	694.438
ctko5-2	688.903
