# Supplementary material for: CRL4AMBRA1 is a key mediator for AKT-dependent cell cycle control in neural progenitor cells
Source: EMBO Rep. 2026 Apr 27;27(11):3099–119. doi: 10.1038/s44319-026-00768-7 (PMC13260899; doi:10.1038/s44319-026-00768-7)
Supplement: Supplementary file 10 — Appendix Figures Source Data [file 44319_2026_768_MOESM10_ESM.zip › Appendix Figures/Appendix Figure S3/S3B/S3B.xlsx]

## Sheet: Sheet2
	total numb./per dorsal cortex
sample	aver. Of slices	Mean	SEM	P
ctrl-1	752.417	644.501	53.9628	0.00626071
ctrl-2	591.799
ctrl-3	589.287
crko-1	266.916	305.542	35.2553
crko-2	273.768
crko-3	375.942

## Sheet: Sheet1
sample	total numb./per dorsal cortex	aver. Of slices
ctrl1-1	589.284	752.417
ctrl1-2	915.549
ctrl2-1	552.388	591.799
ctrl2-2	631.209
ctrl3-1	403.151	589.287
ctrl3-2	775.422
ctko1-1	257.937	266.916
ctko1-2	275.896
ctko2-1	242.38	273.768
ctko2-2	305.156
ctko3-1	406.056	375.942
ctko3-2	345.827
