# Supplementary material for: CRL4AMBRA1 is a key mediator for AKT-dependent cell cycle control in neural progenitor cells
Source: EMBO Rep. 2026 Apr 27;27(11):3099–119. doi: 10.1038/s44319-026-00768-7 (PMC13260899; doi:10.1038/s44319-026-00768-7)
Supplement: Supplementary file 10 — Appendix Figures Source Data [file 44319_2026_768_MOESM10_ESM.zip › Appendix Figures/Appendix Figure S3/S3D/s3d.xlsx]

## Sheet: Sheet1
sample	total numb./per dorsal cortex	aver. Of slices
ctrl1-1	665.777	740.217
ctrl1-2	814.657
ctrl2-1	678.622	713.635
ctrl2-2	748.647
ctrl3-1	523.447	700.217
ctrl3-2	876.987
ctko1-1	459.444	446.438
ctko1-2	433.432
ctko2-1	374.707	357.838
ctko2-2	340.97
ctko3-1	439.451	387.58
ctko3-2	335.71

## Sheet: Sheet3
	total numb./per dorsal cortex
sample	aver. Of slices	Mean	SEM	P
ctrl-1	740.217	726.926	10.8522	0.000358224
ctrl-2	713.635
ctrl-3	700.217
crko-1	446.438	397.286	26.0327
crko-2	357.838
crko-3	387.58
