# Supplementary material for: CRL4AMBRA1 is a key mediator for AKT-dependent cell cycle control in neural progenitor cells
Source: EMBO Rep. 2026 Apr 27;27(11):3099–119. doi: 10.1038/s44319-026-00768-7 (PMC13260899; doi:10.1038/s44319-026-00768-7)
Supplement: Supplementary file 10 — Appendix Figures Source Data [file 44319_2026_768_MOESM10_ESM.zip › Appendix Figures/Appendix Figure S5/S5B/s5b.xlsx]

## Sheet: Sheet1
sample	%G1 in all cells	mean	sem	p
ctrl-1	64.57	65.8467	1.49682	0.000802886
ctrl-2	64.14
ctrl-3	68.83
ctko-1	80.2	80.4133	0.558759
ctko-2	81.47
ctko-3	79.57
