# Supplementary material for: CRL4AMBRA1 is a key mediator for AKT-dependent cell cycle control in neural progenitor cells
Source: EMBO Rep. 2026 Apr 27;27(11):3099–119. doi: 10.1038/s44319-026-00768-7 (PMC13260899; doi:10.1038/s44319-026-00768-7)
Supplement: Supplementary file 10 — Appendix Figures Source Data [file 44319_2026_768_MOESM10_ESM.zip › Appendix Figures/Appendix Figure S6/S6C/S6C.xlsx]

## Sheet: Sheet
singal	CCND3	b-actin					Mean	SEM	Significance
ctrl-1	31100	1930000	0.016114	0.0222033	0.0222033	72.5748	100	12.5826	0.0131341
ctrl-2	43000	2030000	0.0211823		0.0222033	95.4014
ctrl-3	43300	1980000	0.0218687		0.0222033	98.493
ctrl-4	59000	1990000	0.0296482		0.0222033	133.531
ctko1	28200	2710000	0.0104059		0.0222033	46.8665	54.0938	3.95455
ctko2	26900	1920000	0.0140104		0.0222033	63.1006
ctko3	38600	2980000	0.012953		0.0222033	58.3383
ctko4	22200	2080000	0.0106731		0.0222033	48.0698
