# Supplementary material for: CRL4AMBRA1 is a key mediator for AKT-dependent cell cycle control in neural progenitor cells
Source: EMBO Rep. 2026 Apr 27;27(11):3099–119. doi: 10.1038/s44319-026-00768-7 (PMC13260899; doi:10.1038/s44319-026-00768-7)
Supplement: Supplementary file 10 — Appendix Figures Source Data [file 44319_2026_768_MOESM10_ESM.zip › Appendix Figures/Appendix Figure S6/S6D/S6D.xls]

## Sheet: Sheet1
														Ccnd3							normalization/CTL=1
Ccnd3	CTRL-1	CTRL-2	CTRL-3	CTRL-4	CTRL-5	CTRL-6	CTKO-1	CTKO-2	CTKO-3	CTKO-4	CTKO-5	CTKO-6				GAPDH		mean	sem	p			mean	sem	p
Ct	35.3634	34.8643	35.434	34.9658	33.7416	33.213	33.3993	34.3873	33.7346	34.1491	36.6266	34.6433		CTRL-1	0.533828	1.73176	0.308258	0.339463	0.0162433	0.231304	0.339463	0.908075	1	0.04785	0.231304
	35.3781	33.0915	34.6168	33.253	34.5518	34.9338	34.3924	33.5907	34.0143	32.8787	35.7971	36.9379		CTRL-2	0.896765	2.87741	0.311657				0.339463	0.918087
														CTRL-3	0.69979	2.04146	0.34279				0.339463	1.0098
														CTRL-4	0.807102	2.24244	0.359922				0.339463	1.06027
copy number	1.55592	2.20044	1.48152	2.05069	4.79862	6.92705	6.08621	3.06454	4.822	3.61584	0.647181	2.56555		CTRL-5	0.597801	1.95049	0.306487				0.339463	0.902859
	1.54014	7.53692	2.61316	6.73737	2.73375	2.09679	3.0537	5.32881	3.97083	8.73714	1.15129	0.521346		CTRL-6	1.035	2.53884	0.407664				0.339463	1.20091
														CTKO-1	0.699298	1.93933	0.360587	0.372613	0.0203143		0.339463	1.06223	1.09765	0.0598426
														CTKO-2	0.846048	1.9359	0.43703				0.339463	1.28742
average	1.54803	4.86868	2.04734	4.39403	3.76619	4.51192	4.56996	4.19668	4.39642	6.17649	0.899233	1.54345		CTKO-3	0.633081	2.14648	0.29494				0.339463	0.868842
CV	0.00720799	0.775048	0.390844	0.7542	0.387681	0.756998	0.469218	0.381513	0.136899	0.586304	0.3964	0.93652		CTKO-4	0.836721	2.3698	0.353076				0.339463	1.0401
std	0.0111582	3.77346	0.800192	3.31398	1.46008	3.41551	2.14431	1.60108	0.601867	3.6213	0.356456	1.44547		CTKO-5	0.951551	2.30243	0.413281				0.339463	1.21746
	1.54803	4.86868	2.04734	4.39403	3.76619	4.51192	4.56996	4.19668	4.39642	6.17649	0.899233	1.54345		CTKO-6	0.750742	1.99261	0.376762				0.339463	1.10988
																						normalization/CTL=1
														Gapdh2
Gapdh	CTRL-1	CTRL-2	CTRL-3	CTRL-4	CTRL-5	CTRL-6	CTKO-1	CTKO-2	CTKO-3	CTKO-4	CTKO-5	CTKO-6		CTRL-1		1.73176
Ct	23.371	22.5565	23.026	22.8646	23.1012	22.6706	22.9226	23.1612	22.8712	22.8669	22.8711	22.9576		CTRL-2		2.87741
	23.0639	22.4037	22.9205	22.8102	22.9774	22.6462	23.1815	22.9445	22.9296	22.656	22.7305	23.0586		CTRL-3		2.04146
														CTRL-4		2.24244
														CTRL-5		1.95049
copy number	1.54781	2.72498	1.96671	2.20007	1.86673	2.51739	2.11321	1.79052	2.18999	2.19659	2.19006	2.06245		CTRL-6		2.53884
	1.91571	3.02985	2.1162	2.2848	2.03425	2.5603	1.76545	2.08129	2.10296	2.54302	2.4148	1.92278		CTKO-1		1.93933
														CTKO-2		1.9359
														CTKO-3		2.14648
average	1.73176	2.87741	2.04146	2.24244	1.95049	2.53884	1.93933	1.9359	2.14648	2.3698	2.30243	1.99261		CTKO-4		2.3698
CV	0.150219	0.0749203	0.0517819	0.0267151	0.0607318	0.0119516	0.126796	0.106207	0.0286718	0.103368	0.0690191	0.0495659		CTKO-5		2.30243
std	0.260144	0.215577	0.10571	0.0599069	0.118457	0.0303433	0.2459	0.205607	0.0615435	0.244963	0.158912	0.0987658		CTKO-6		1.99261
	1.73176	2.87741	2.04146	2.24244	1.95049	2.53884	1.93933	1.9359	2.14648	2.3698	2.30243	1.99261
