# Supplementary material for: CRL4AMBRA1 is a key mediator for AKT-dependent cell cycle control in neural progenitor cells
Source: EMBO Rep. 2026 Apr 27;27(11):3099–119. doi: 10.1038/s44319-026-00768-7 (PMC13260899; doi:10.1038/s44319-026-00768-7)
Supplement: Supplementary file 10 — Appendix Figures Source Data [file 44319_2026_768_MOESM10_ESM.zip › Appendix Figures/Appendix Figure S6/S6E/S6E.xlsx]

## Sheet: Sheet1
Gapdh	CTRL-1	CTRL-2	CTRL-3	CTRL-4	CTRL-5	CTRL-6	CTKO-1	CTKO-2	CTKO-3	CTKO-4	CTKO-5	CTKO-6		CTRL-1		1.41758
Ct	22.5137	22.3696	22.2958	22.6313	23.187	22.4475	22.9699	22.8319	22.7407	22.6212	22.7114	23.0023		CTRL-2		1.67055
	22.4815	22.1602	22.488	22.3505	23.0056	22.509	22.9026	22.8331	22.7457	22.4959	22.707	22.7147		CTRL-3		1.52884
														CTRL-4		1.43087
														CTRL-5		0.937168
copy number	1.40172	1.54928	1.63072	1.29179	0.878245	1.46767	1.02112	1.12382	1.19731	1.30091	1.22188	0.998377		CTRL-6		1.43697
	1.43344	1.79181	1.42696	1.56994	0.996091	1.40627	1.07001	1.12291	1.19311	1.4192	1.22567	1.21912		CTKO-1		1.04557
														CTKO-2		1.12336
														CTKO-3		1.19521
average	1.41758	1.67055	1.52884	1.43087	0.937168	1.43697	1.04557	1.12336	1.19521	1.36006	1.22377	1.10875		CTKO-4		1.36006
CV	0.0158203	0.102656	0.0942447	0.137459	0.0889164	0.0302128	0.0330661	0.000569451	0.00248292	0.0614975	0.00218976	0.140781		CTKO-5		1.22377
std	0.0224266	0.171492	0.144085	0.196685	0.0833296	0.0434149	0.0345728	0.0006397	0.00296761	0.08364	0.00267976	0.156091		CTKO-6		1.10875
	1.41758	1.67055	1.52884	1.43087	0.937168	1.43697	1.04557	1.12336	1.19521	1.36006	1.22377	1.10875
Ccnd1	CTRL-1	CTRL-2	CTRL-3	CTRL-4	CTRL-5	CTRL-6	CTKO-1	CTKO-2	CTKO-3	CTKO-4	CTKO-5	CTKO-6									normalization/CTL=1
Ct	26.8654	25.9257	26.4597	26.4926	26.7603	26.4114	25.9095	25.7142	25.4256	25.4643	25.1953	25.4394		Ccnd1		GAPDH		mean	sem	p			mean	sem	p
	26.66	25.8277	26.2772	26.581	26.9124	26.5194	25.6987	25.4925	25.4471	25.4902	25.2326	25.414		CTRL-1	1.18215	1.41758	0.833922	1.05466	0.0693281	1.01134e-06	1.05466	0.790705	1	0.0657352	1.01134e-06
														CTRL-2	2.18291	1.67055	1.3067				1.05466	1.23898
														CTRL-3	1.55361	1.52884	1.0162				1.05466	0.963539
copy number	1.09799	2.10861	1.45531	1.42241	1.18109	1.50498	2.13248	2.44232	2.98429	2.90509	3.50175	2.95569		CTRL-4	1.38009	1.43087	0.964511				1.05466	0.914526
	1.26631	2.2572	1.65192	1.33776	1.06271	1.39622	2.46859	2.84878	2.93993	2.85325	3.41228	3.0083		CTRL-5	1.1219	0.937168	1.19712				1.05466	1.13508
														CTRL-6	1.4506	1.43697	1.00948				1.05466	0.957168
														CTKO-1	2.30053	1.04557	2.20027	2.44416	0.112666		1.05466	2.08625	2.31749	0.106827
average	1.18215	2.18291	1.55361	1.38009	1.1219	1.4506	2.30053	2.64555	2.96211	2.87917	3.45701	2.98199		CTKO-2	2.64555	1.12336	2.35503				1.05466	2.23298
CV	0.100686	0.0481318	0.0894854	0.0433705	0.0746093	0.0530137	0.103309	0.10864	0.010588	0.0127327	0.0182991	0.0124751		CTKO-3	2.96211	1.19521	2.47832				1.05466	2.34988
std	0.119026	0.105067	0.139026	0.059855	0.0837043	0.0769015	0.237665	0.287412	0.0313629	0.0366596	0.0632604	0.0372008		CTKO-4	2.87917	1.36006	2.11695				1.05466	2.00724
	1.18215	2.18291	1.55361	1.38009	1.1219	1.4506	2.30053	2.64555	2.96211	2.87917	3.45701	2.98199		CTKO-5	3.45701	1.22377	2.82489				1.05466	2.67849
														CTKO-6	2.98199	1.10875	2.68951				1.05466	2.55013
