# Supplementary material for: CRL4AMBRA1 is a key mediator for AKT-dependent cell cycle control in neural progenitor cells
Source: EMBO Rep. 2026 Apr 27;27(11):3099–119. doi: 10.1038/s44319-026-00768-7 (PMC13260899; doi:10.1038/s44319-026-00768-7)
Supplement: Supplementary file 10 — Appendix Figures Source Data [file 44319_2026_768_MOESM10_ESM.zip › Appendix Figures/Appendix Figure S6/S6G/s6g.xlsx]

## Sheet: Sheet3
		Exp1	Exp2	Exp3
		normalized	normalized	normalized	mean	sem
Mock	50um CHX 0h	100	100	100	100	0
Mock	50um CHX 0.5h	52.6897	52.6234	54.1134	53.1422	0.486019
Mock	50um CHX 1h	31.8207	33.031	26.5979	30.4832	1.97381
Cap	50um CHX 0h	100	100	100	100	0
Cap	50um CHX 0.5h	50.3305	29.7588	47.3662	42.4852	6.42046
Cap	50um CHX 1h	17.5531	8.19504	17.0139	14.254	3.03347

## Sheet: exp1
	Signal	CCND1	b-tubulin			normalized
Mock	50um CHX 0h	33400000	3780000	8.83598	8.83598	100
Mock	50um CHX 0.5h	16900000	3630000	4.65565	8.83598	52.6897
Mock	50um CHX 1h	10600000	3770000	2.81167	8.83598	31.8207
Cap	50um CHX 0h	17100000	3700000	4.62162	4.62162	100
Cap	50um CHX 0.5h	9630000	4140000	2.32609	4.62162	50.3305
Cap	50um CHX 1h	3610000	4450000	0.811236	4.62162	17.5531

## Sheet: exp2
	Signal	CCND1	b-tubulin			normalized
Mock	50um CHX 0h	13700000	2410000	5.68465	5.68465	100
Mock	50um CHX 0.5h	7000000	2340000	2.99145	5.68465	52.6234
Mock	50um CHX 1h	5220000	2780000	1.8777	5.68465	33.031
Cap	50um CHX 0h	5870000	2470000	2.37652	2.37652	100
Cap	50um CHX 0.5h	1860000	2630000	0.707224	2.37652	29.7588
Cap	50um CHX 1h	520000	2670000	0.194757	2.37652	8.19504

## Sheet: exp3
	Signal	CCND1	b-tubulin			normalized
Mock	50um CHX 0h	21400000	2580000	8.29457	8.29457	100
Mock	50um CHX 0.5h	9740000	2170000	4.48848	8.29457	54.1134
Mock	50um CHX 1h	4280000	1940000	2.20619	8.29457	26.5979
Cap	50um CHX 0h	18100000	1780000	10.1685	10.1685	100
Cap	50um CHX 0.5h	7610000	1580000	4.81646	10.1685	47.3662
Cap	50um CHX 1h	2820000	1630000	1.73006	10.1685	17.0139
