# Supplementary material for: CRL4AMBRA1 is a key mediator for AKT-dependent cell cycle control in neural progenitor cells
Source: EMBO Rep. 2026 Apr 27;27(11):3099–119. doi: 10.1038/s44319-026-00768-7 (PMC13260899; doi:10.1038/s44319-026-00768-7)
Supplement: Supplementary file 10 — Appendix Figures Source Data [file 44319_2026_768_MOESM10_ESM.zip › Appendix Figures/Appendix Figure S6/S6I/S6I.xlsx]

## Sheet: Sheet3
		Exp.1	Exp.2	Exp.3	Exp.4
		normalized	normalized	normalized	normalized	mean	sem
MOCK	50um CHX 0h	100	100	100	100	100	0
MOCK	50um CHX 0.5h	64.3093	46.2055	47.4594	62.7652	55.1849	4.83933
MOCK	50um CHX 1h	37.8824	30.1498	28.8824	30.7035	31.9045	2.02874
CAP	50um CHX 0h	100	100	100	100	100	0
CAP	50um CHX 0.5h	21.3858	21.2717	30.5578	39.8166	28.258	4.4246
CAP	50um CHX 1h	15.9817	16.6274	19.3104	21.0253	18.2362	1.17629

## Sheet: Exp1
	Signal	CCND3	b-actin			normalized
MOCK	50um CHX 0h	5100000	420000	12.1429	12.1429	100
MOCK	50um CHX 0.5h	2780000	356000	7.80899	12.1429	64.3093
MOCK	50um CHX 1h	2070000	450000	4.6	12.1429	37.8824
CAP	50um CHX 0h	2830000	108000	26.2037	26.2037	100
CAP	50um CHX 0.5h	1160000	207000	5.60386	26.2037	21.3858
CAP	50um CHX 1h	892000	213000	4.18779	26.2037	15.9817

## Sheet: Exp2
	Signal	CCND3	b-actin			normalized
MOCK	50um CHX 0h	1060000	208000	5.09615	5.09615	100
MOCK	50um CHX 0.5h	551000	234000	2.3547	5.09615	46.2055
MOCK	50um CHX 1h	358000	233000	1.53648	5.09615	30.1498
5umCap-14h	50um CHX 0h	730000	204000	3.57843	3.57843	100
5umCap-14h	50um CHX 0.5h	204000	268000	0.761194	3.57843	21.2717
5umCap-14h	50um CHX 1h	119000	200000	0.595	3.57843	16.6274

## Sheet: Exp3
	Signal	CCND3	b-actin			normalized
MOCK	50um CHX 0h	2070000	336000	6.16071	6.16071	100
MOCK	50um CHX 0.5h	883000	302000	2.92384	6.16071	47.4594
MOCK	50um CHX 1h	500000	281000	1.77936	6.16071	28.8824
CAP	50um CHX 0h	1240000	211000	5.87678	5.87678	100
CAP	50um CHX 0.5h	343000	191000	1.79581	5.87678	30.5578
CAP	50um CHX 1h	202000	178000	1.13483	5.87678	19.3104

## Sheet: Exp4
	Signal	CCND3	b-actin			normalized
MOCK	50um CHX 0h	1520000	4910000	0.309572	0.309572	100
MOCK	50um CHX 0.5h	921000	4740000	0.194304	0.309572	62.7652
MOCK	50um CHX 1h	576000	6060000	0.0950495	0.309572	30.7035
5umCap-14h	50um CHX 0h	989000	4470000	0.221253	0.221253	100
5umCap-14h	50um CHX 0.5h	333000	3780000	0.0880952	0.221253	39.8166
5umCap-14h	50um CHX 1h	147000	3160000	0.046519	0.221253	21.0253
