# Supplementary material for: CRL4AMBRA1 is a key mediator for AKT-dependent cell cycle control in neural progenitor cells
Source: EMBO Rep. 2026 Apr 27;27(11):3099–119. doi: 10.1038/s44319-026-00768-7 (PMC13260899; doi:10.1038/s44319-026-00768-7)
Supplement: Supplementary file 10 — Appendix Figures Source Data [file 44319_2026_768_MOESM10_ESM.zip › Appendix Figures/Appendix Figure S6/S6K/S6K.xlsx]

## Sheet: Sheet3
		exp1	exp2	exp3
		normalized	normalized	normalized	mean	sem
GFP	50um CHX 0h	100	100	100	100	0
GFP	50um CHX 0.5h	68.618	47.2636	52.3055	56.0624	6.44433
GFP	50um CHX 1h	26.9114	26.3095	18.5919	23.9376	2.67847
AKT3	50um CHX 0h	100	100	100	100	0
AKT3	50um CHX 0.5h	66.0945	64.2198	93.3072	74.5405	9.39895
AKT3	50um CHX 1h	41.5869	61.653	48.1776	50.4725	5.90513

## Sheet: exp1
		CCND1	b-tubulin			normalized
GFP	50um CHX 0h	13400000	3290000	4.07295	4.07295	100
GFP	50um CHX 0.5h	7490000	2680000	2.79478	4.07295	68.618
GFP	50um CHX 1h	3080000	2810000	1.09609	4.07295	26.9114
AKT3	50um CHX 0h	15600000	2660000	5.86466	5.86466	100
AKT3	50um CHX 0.5h	11900000	3070000	3.87622	5.86466	66.0945
AKT3	50um CHX 1h	6390000	2620000	2.43893	5.86466	41.5869

## Sheet: exp2
		CCND1	b-tubulin			normalized
GFP	50um CHX 0h	21400000	532000	40.2256	40.2256	100
GFP	50um CHX 0.5h	7890000	415000	19.012	40.2256	47.2636
GFP	50um CHX 1h	4900000	463000	10.5832	40.2256	26.3095
AKT3	50um CHX 0h	20200000	439000	46.0137	46.0137	100
AKT3	50um CHX 0.5h	15100000	511000	29.5499	46.0137	64.2198
AKT3	50um CHX 1h	12000000	423000	28.3688	46.0137	61.653

## Sheet: exp3
		CCND1	b-tubulin			normalized
GFP	50um CHX 0h	6180000	3690000	1.6748	1.6748	100
GFP	50um CHX 0.5h	3250000	3710000	0.876011	1.6748	52.3055
GFP	50um CHX 1h	1040000	3340000	0.311377	1.6748	18.5919
AKT3	50um CHX 0h	5060000	3130000	1.61661	1.61661	100
AKT3	50um CHX 0.5h	4480000	2970000	1.50842	1.61661	93.3072
AKT3	50um CHX 1h	2430000	3120000	0.778846	1.61661	48.1776
