# Supplementary material for: CRL4AMBRA1 is a key mediator for AKT-dependent cell cycle control in neural progenitor cells
Source: EMBO Rep. 2026 Apr 27;27(11):3099–119. doi: 10.1038/s44319-026-00768-7 (PMC13260899; doi:10.1038/s44319-026-00768-7)
Supplement: Supplementary file 10 — Appendix Figures Source Data [file 44319_2026_768_MOESM10_ESM.zip › Appendix Figures/Appendix Figure S6/S6M/S6M.xlsx]

## Sheet: Sheet3
		Exp1	Exp2	Exp3	Exp4
		normalized	normalized	normalized	normalized	mean
GFP	50um CHX 0h	100	100	100	100	100
GFP	50um CHX 0.5h	61.043	57.4171	47.2503	52.8645	54.6437
GFP	50um CHX 1h	22.7926	28.8094	25.8494	36.7326	28.546
AKT3	50um CHX 0h	100	100	100	100	100
AKT3	50um CHX 0.5h	73.5874	71.489	52.0405	43.1346	60.0629
AKT3	50um CHX 1h	51.3612	72.2516	42.7797	37.4201	50.9531

## Sheet: Exp1
	Signal	CCND3	b-actin			normalized
GFP	50um CHX 0h	3080000	784000	3.92857	3.92857	100
GFP	50um CHX 0.5h	1530000	638000	2.39812	3.92857	61.043
GFP	50um CHX 1h	685000	765000	0.895425	3.92857	22.7926
AKT3	50um CHX 0h	7660000	804000	9.52736	9.52736	100
AKT3	50um CHX 0.5h	5770000	823000	7.01094	9.52736	73.5874
AKT3	50um CHX 1h	4130000	844000	4.89336	9.52736	51.3612

## Sheet: Exp2
	Signal	CCND3	b-actin			normalized
GFP	50um CHX 0h	682000	330000	2.06667	2.06667	100
GFP	50um CHX 0.5h	337000	284000	1.18662	2.06667	57.4171
GFP	50um CHX 1h	181000	304000	0.595395	2.06667	28.8094
AKT3	50um CHX 0h	1690000	280000	6.03571	6.03571	100
AKT3	50um CHX 0.5h	1480000	343000	4.31487	6.03571	71.489
AKT3	50um CHX 1h	1160000	266000	4.3609	6.03571	72.2516

## Sheet: Exp3
	Signal	CCND3	b-actin			normalized
GFP	50um CHX 0h	874000	311000	2.81029	2.81029	100
GFP	50um CHX 0.5h	486000	366000	1.32787	2.81029	47.2503
GFP	50um CHX 1h	239000	329000	0.726444	2.81029	25.8494
AKT3	50um CHX 0h	2220000	230000	9.65217	9.65217	100
AKT3	50um CHX 0.5h	1090000	217000	5.02304	9.65217	52.0405
AKT3	50um CHX 1h	991000	240000	4.12917	9.65217	42.7797

## Sheet: Exp4
1229		Signal	CCND3	b-actin			normalized
300ng-Ccnd3-2day	GFP	50um CHX 0h	802000	189000	4.24339	4.24339	100
300ng-Ccnd3-2day	GFP	50um CHX 0.5h	332000	148000	2.24324	4.24339	52.8645
300ng-Ccnd3-2day	GFP	50um CHX 1h	154000	98800	1.5587	4.24339	36.7326
300ng-Ccnd3-2day	AKT3	50um CHX 0h	1110000	84800	13.0896	13.0896	100
300ng-Ccnd3-2day	AKT3	50um CHX 0.5h	734000	130000	5.64615	13.0896	43.1346
300ng-Ccnd3-2day	AKT3	50um CHX 1h	529000	108000	4.89815	13.0896	37.4201
