# Supplementary material for: CRL4AMBRA1 is a key mediator for AKT-dependent cell cycle control in neural progenitor cells
Source: EMBO Rep. 2026 Apr 27;27(11):3099–119. doi: 10.1038/s44319-026-00768-7 (PMC13260899; doi:10.1038/s44319-026-00768-7)
Supplement: Supplementary file 10 — Appendix Figures Source Data [file 44319_2026_768_MOESM10_ESM.zip › Appendix Figures/Appendix Figure S6/S6O/s6o.xlsx]

## Sheet: Sheet
Signal	CCND3	GAPDH					Mean	SEM	P
ctrl1	51100	4330000	0.0118014	0.0136461	0.0136461	86.482	100	7.32887	0.0012632
ctrl2	63100	4540000	0.0138987		0.0136461	101.851
ctrl3	57600	3780000	0.0152381		0.0136461	111.667
ctko1	17400	3260000	0.00533742		0.0136461	39.1133	36.1762	2.89572
ctko2	24500	4600000	0.00532609		0.0136461	39.0302
ctko3	15300	3690000	0.00414634		0.0136461	30.3849
