# Supplementary material for: CRL4AMBRA1 is a key mediator for AKT-dependent cell cycle control in neural progenitor cells
Source: EMBO Rep. 2026 Apr 27;27(11):3099–119. doi: 10.1038/s44319-026-00768-7 (PMC13260899; doi:10.1038/s44319-026-00768-7)
Supplement: Supplementary file 10 — Appendix Figures Source Data [file 44319_2026_768_MOESM10_ESM.zip › Appendix Figures/Appendix Figure S6/S6Q/s6q.xlsx]

## Sheet: Sheet
	Signal	CCND3	b-tubulin					Mean	SEM	p
exp1	gfp	258000	1570000	0.164331	0.196848	0.164331	100	100	0	0.00142276
exp2	gfp	289000	1260000	0.229365		0.229365	100
exp3	gfp	288000	1370000	0.210219		0.210219	100
exp1	ccnd3	665000	1270000	0.523622		0.210219	249.084	274.362	22.2123
exp2	ccnd3	665000	1270000	0.523622		0.164331	318.638
exp3	ccnd3	738000	1260000	0.585714		0.229365	255.363
