# Supplementary material for: CRL4AMBRA1 is a key mediator for AKT-dependent cell cycle control in neural progenitor cells
Source: EMBO Rep. 2026 Apr 27;27(11):3099–119. doi: 10.1038/s44319-026-00768-7 (PMC13260899; doi:10.1038/s44319-026-00768-7)
Supplement: Supplementary file 10 — Appendix Figures Source Data [file 44319_2026_768_MOESM10_ESM.zip › Appendix Figures/Appendix Figure S6/S6S/s6s.xls]

## Sheet: Sheet2
	aver.diameter of per sample/um	mean		normalized	mean	sem	p
GFP-1	39.6426	40.6406	40.6406	97.5442	100	1.67821	0.976081
GFP-2	41.9449		40.6406	103.209
GFP-3	40.3343		40.6406	99.2464
CCND3-1	39.9545	40.6825	40.6406	98.3117	100.103	2.75932
CCND3-2	42.8836		40.6406	105.519
CCND3-3	39.2093		40.6406	96.4782

## Sheet: Sheet1
origin data um2/per neurosphere
gfp-3-3	gfp-3-2	gfp-3-1	gfp-2-3	gfp-2-2	gfp-2-1	gfp-1-3	gfp-1-2	gfp-1-1	ccnd3-3-3	ccnd3-3-2	ccnd3-3-1	ccnd3-2-3	ccnd3-2-2	ccnd3-2-1	ccnd3-1-2	ccnd3-1-2	ccnd3-1-1
2229.71	1328.7	3397.98	538.64	1179.96	1179.96	2390.72	1049.27	758.01	908.31	851.36	1121.15	456.49	393.01	7487.69	393.01	1121.15	1360.13
1185.68	1717.03	2822.94	1426.4	2468.2	2639.97	2551.28	1225.7	1986.51	127.89	1225.7	1049.27	1049.27	803.75	4017.83	575.04	668.39	1303.18
195.11	1657.07	908.31	1684.05	575.04	456.49	418.21	851.36	210.04	699.2	1049.27	1844.62	575.04	2917.22	10907.1	1844.62	2822.94	3397.98
1017.77	549.18	1225.7	3496	1625.24	3013.37	668.39	2639.97	908.31	851.36	1360.13	803.75	456.49	325.8	2737.99	1360.13	393.01	358.47
211.06	1032.69	393.01	1490.82	2218.95	2218.95	1759.67	851.36	2468.2	2639.97	699.2	2822.94	393.01	952.18	3207.54	273.52	210.04	1121.15
671.63	1203.06	393.01	145.63	1916.5	1625.24	1625.24	1553.36	504.1	90.55	2218.95	699.2	1426.4	1490.82	1012.86	1012.86	456.49	1179.96
702.59	1032.69	2139.61	758.01	127.89	325.8	851.36	1303.18	538.64	1012.86	699.2	620.78	538.64	504.1	538.64	668.39	1553.36	1916.5
1996.14	586.3	418.21	668.39	1916.5	1225.7	127.89	3013.37	418.21	2468.2	1225.7	1360.13	1684.05	1225.7	803.75	1360.13	5421.83	104.55
360.21	712.89	1844.62	504.1	3013.37	2737.99	1179.96	1426.4	1225.7	2822.94	1844.62	538.64	358.47	2307.64	1426.4	2822.94	1049.27	538.64
1231.64	2437.54	1360.13	3496	1684.05	194.17	1625.24	1625.24	1012.86	952.18	4825.32	851.36	2917.22	668.39	908.31	5686.95	294.99	1225.7
807.65	970.83	1303.18	1625.24	1844.62	3790.05	504.1	3705.1	3496	504.1	1490.82	1625.24	2139.61	1121.15	3397.98	851.36	3092.72	803.75
296.42	1454.34	1426.4	2551.28	758.01	1303.18	908.31	2822.94	504.1	1426.4	2218.95	1553.36	2551.28	803.75	1844.62	1844.62	2307.64	1121.15
956.8	365.49	2307.64	238.98	1844.62	456.49	908.31	1625.24	1490.82	5560.92	418.21	538.64	1179.96	1049.27	575.04	1426.4	1360.13	1303.18
195.11	681.48	1049.27	1490.82	2639.97	1553.36	1986.51	668.39	952.18	803.75	2390.72	1179.96	2390.72	2737.99	104.55	2307.64	699.2	2069.59
855.49	1328.7	668.39	1625.24	908.31	2069.59	699.2	575.04	2390.72	1684.05	803.75	1225.7	908.31	1049.27	4578.87	699.2	1426.4	4245.61
1692.22	712.89	3705.1	1426.4	1986.51	908.31	1844.62	238.98	699.2	504.1	2139.61	1225.7	1844.62	3013.37	1121.15	194.17	758.01	1121.15
956.8	1386.76	1490.82	668.39	194.17	1684.05	1049.27	3286.89	325.8	1049.27	418.21	699.2	4473.38	145.63	1121.15	1012.86	325.8	952.18
702.59	2437.54	418.21	4932.67	1426.4	1426.4	2822.94	1303.18	418.21	2307.64	1625.24	325.8	668.39	5686.95	358.47	1303.18	1844.62	908.31
506.54	2181.51	1360.13	127.89	1426.4	1625.24	1553.36	1303.18	538.64	1426.4	1553.36		851.36	538.64	8868.35	758.01	2468.2	668.39
1996.14	1126.49	668.39	3013.37	1916.5	908.31	104.55	6076.22	2917.22	1625.24	1049.27		2069.59	2069.59	456.49	294.99	1759.67	952.18
2149.98		1225.7	1426.4	2307.64	358.47	2139.61	803.75	538.64	2737.99	1553.36		699.2	803.75	1049.27	758.01	418.21	2069.59
807.65		2468.2	1012.86	3092.72	1625.24	803.75	803.75	1179.96	1012.86	1049.27		1625.24	803.75	1049.27	2390.72		504.1
807.65		456.49	358.47	908.31	325.8	3790.05	851.36	3286.89	2390.72	418.21		1625.24	538.64	699.2	4689.96		1916.5
1366.72		1049.27	2917.22	3705.1	3705.1		1986.51	418.21	504.1	1553.36		1179.96	504.1		1049.27		1303.18
3223.09		1225.7	1426.4	1684.05	393.01			803.75	699.2	2551.28		2639.97			2551.28		1225.7
128.51		1684.05	2069.59	1303.18	952.18			238.98	952.18	575.04		1012.86			851.36		1049.27
3723.07		803.75	2822.94	1121.15	3705.1			4932.67	1916.5	3286.89		538.64			418.21		1684.05
1498.04		5807.37	1049.27	504.1	851.36				575.04	3013.37		2390.72			1121.15		1303.18
458.7		393.01	1179.96							668.39		5303.27					758.01
3223.09		1684.05	210.04							1012.86		294.99					194.17
1996.14		2390.72	699.2									1553.36
3936.94		504.1	952.18
1996.14		851.36
2402.31		668.39
240.14		3790.05
		504.1
		2390.72
		504.1
		273.52
gfp-3-3	gfp-3-2	gfp-3-1	gfp-2-3	gfp-2-2	gfp-2-1	gfp-1-3	gfp-1-2	gfp-1-1	ccnd3-3-3	ccnd3-3-2	ccnd3-3-1	ccnd3-2-3	ccnd3-2-2	ccnd3-2-1	ccnd3-1-2	ccnd3-1-2	ccnd3-1-1
53.2818	41.1309	65.7757	26.1881	38.7604	38.7604	55.1721	36.551	31.0665	34.0073	32.9239	37.7822	24.1085	22.3695	97.6403	22.3695	37.7822	41.6146
38.8543	46.7567	59.9523	42.6163	56.059	57.9768	56.9947	39.5046	50.2922	12.7607	39.5046	36.551	36.551	31.9901	71.5238	27.0585	29.1723	40.734
15.7614	45.9331	34.0073	46.3055	27.0585	24.1085	23.0756	32.9239	16.3533	29.837	36.551	48.4628	27.0585	60.9452	117.845	48.4628	59.9523	65.7757
35.9981	26.4431	39.5046	66.7177	45.4898	61.9414	29.1723	57.9768	34.0073	32.9239	41.6146	31.9901	24.1085	20.3672	59.0433	41.6146	22.3695	21.3639
16.393	36.261	22.3695	43.568	53.1531	53.1531	47.3337	32.9239	56.059	57.9768	29.837	59.9523	22.3695	34.8189	63.9059	18.6616	16.3533	37.7822
29.2429	39.138	22.3695	13.617	49.398	45.4898	45.4898	44.4725	25.3346	10.7374	53.1531	29.837	42.6163	43.568	35.9112	35.9112	24.1085	38.7604
29.9093	36.261	52.1942	31.0665	12.7607	20.3672	32.9239	40.734	26.1881	35.9112	29.837	28.1141	26.1881	25.3346	26.1881	29.1723	44.4725	49.398
50.4139	27.3222	23.0756	29.1723	49.398	39.5046	12.7607	61.9414	23.0756	56.059	39.5046	41.6146	46.3055	39.5046	31.9901	41.6146	83.086	11.5376
21.4157	30.1277	48.4628	25.3346	61.9414	59.0433	38.7604	42.6163	39.5046	59.9523	48.4628	26.1881	21.3639	54.205	42.6163	59.9523	36.551	26.1881
39.6002	55.7097	41.6146	66.7177	46.3055	15.7234	45.4898	45.4898	35.9112	34.8189	78.3823	32.9239	60.9452	29.1723	34.0073	85.0932	19.3802	39.5046
32.0676	35.1582	40.734	45.4898	48.4628	69.4668	25.3346	68.6839	66.7177	25.3346	43.568	45.4898	52.1942	37.7822	65.7757	32.9239	62.7517	31.9901
19.4271	43.0317	42.6163	56.9947	31.0665	40.734	34.0073	59.9523	25.3346	42.6163	53.1531	44.4725	56.9947	31.9901	48.4628	48.4628	54.205	37.7822
34.9032	21.5721	54.205	17.4436	48.4628	24.1085	34.0073	45.4898	43.568	84.145	23.0756	26.1881	38.7604	36.551	27.0585	42.6163	41.6146	40.734
15.7614	29.4565	36.551	43.568	57.9768	44.4725	50.2922	29.1723	34.8189	31.9901	55.1721	38.7604	55.1721	59.0433	11.5376	54.205	29.837	51.3331
33.0037	41.1309	29.1723	45.4898	34.0073	51.3331	29.837	27.0585	55.1721	46.3055	31.9901	39.5046	34.0073	36.551	76.3544	29.837	42.6163	73.5233
46.4177	30.1277	68.6839	42.6163	50.2922	34.0073	48.4628	17.4436	29.837	25.3346	52.1942	39.5046	48.4628	61.9414	37.7822	15.7234	31.0665	37.7822
34.9032	42.02	43.568	29.1723	15.7234	46.3055	36.551	64.6916	20.3672	36.551	23.0756	29.837	75.4698	13.617	37.7822	35.9112	20.3672	34.8189
29.9093	55.7097	23.0756	79.2494	42.6163	42.6163	59.9523	40.734	23.0756	54.205	45.4898	20.3672	29.1723	85.0932	21.3639	40.734	48.4628	34.0073
25.3958	52.7028	41.6146	12.7607	42.6163	45.4898	44.4725	40.734	26.1881	42.6163	44.4725		32.9239	26.1881	106.262	31.0665	56.059	29.1723
50.4139	37.872	29.1723	61.9414	49.398	34.0073	11.5376	87.9573	60.9452	45.4898	36.551		51.3331	51.3331	24.1085	19.3802	47.3337	34.8189
52.3205		39.5046	42.6163	54.205	21.3639	52.1942	31.9901	26.1881	59.0433	44.4725		29.837	31.9901	36.551	31.0665	23.0756	51.3331
32.0676		56.059	35.9112	62.7517	45.4898	31.9901	31.9901	38.7604	35.9112	36.551		45.4898	31.9901	36.551	55.1721		25.3346
32.0676		24.1085	21.3639	34.0073	20.3672	69.4668	32.9239	64.6916	55.1721	23.0756		45.4898	26.1881	29.837	77.2751		49.398
41.7152		36.551	60.9452	68.6839	68.6839		50.2922	23.0756	25.3346	44.4725		38.7604	25.3346		36.551		40.734
64.0606		39.5046	42.6163	46.3055	22.3695			31.9901	29.837	56.9947		57.9768			56.9947		39.5046
12.7916		46.3055	51.3331	40.734	34.8189			17.4436	34.8189	27.0585		35.9112			32.9239		36.551
68.8503		31.9901	59.9523	37.7822	68.6839			79.2494	49.398	64.6916		26.1881			23.0756		46.3055
43.6734		85.9894	36.551	25.3346	32.9239				27.0585	61.9414		55.1721			37.7822		40.734
24.1668		22.3695	38.7604							29.1723		82.1726					31.0665
64.0606		46.3055	16.3533							35.9112		19.3802					15.7234
50.4139		55.1721	29.837									44.4725
70.8002		25.3346	34.8189
50.4139		32.9239
55.3057		29.1723
17.4859		69.4668
		25.3346
		55.1721
aver.diameter per group
39.6426			41.9449			40.3343			39.9545			42.8836			39.2093
