# Supplementary material for: CRL4AMBRA1 is a key mediator for AKT-dependent cell cycle control in neural progenitor cells
Source: EMBO Rep. 2026 Apr 27;27(11):3099–119. doi: 10.1038/s44319-026-00768-7 (PMC13260899; doi:10.1038/s44319-026-00768-7)
Supplement: Supplementary file 10 — Appendix Figures Source Data [file 44319_2026_768_MOESM10_ESM.zip › Appendix Figures/Appendix Figure S7/S7E/S7E.xlsx]

## Sheet: Sheet3
	exp1	exp2	exp3	mean	sem	p
Flag-Ddb1	100	100	100	100	0	0.0021733
Flag-Ddb1T1125A	274.02	351.341	389.468	338.276	33.9612

## Sheet: exp1
signal	HA-CUL4A	IP：Flag	HA/Flag
Flag-Ddb1	4960000	2190000	2.26484	2.26484	100
Flag-Ddb1T1125A	8130000	1310000	6.20611	2.26484	274.02

## Sheet: exp2
	HA-CUL4A	IP：Flag	HA/Flag
Flag-Ddb1	175000	8340000	0.0209832	0.0209832	100
Flag-Ddb1T1125A	404000	5480000	0.0737226	0.0209832	351.341

## Sheet: exp3
	HA-CUL4A	IP：Flag	HA/Flag
Flag-Ddb1	79800	3870000	0.0206202	0.0206202	100
Flag-Ddb1T1125A	208000	2590000	0.0803089	0.0206202	389.468
