# Supplementary material for: CRL4AMBRA1 is a key mediator for AKT-dependent cell cycle control in neural progenitor cells
Source: EMBO Rep. 2026 Apr 27;27(11):3099–119. doi: 10.1038/s44319-026-00768-7 (PMC13260899; doi:10.1038/s44319-026-00768-7)
Supplement: Supplementary file 10 — Appendix Figures Source Data [file 44319_2026_768_MOESM10_ESM.zip › Appendix Figures/Appendix Figure S7/S7G/s7g.xlsx]

## Sheet: Sheet4
	exp1	exp2	exp3	mean	sem	p
Flag-Ddb1	100	100	100	100	0	0.0132277
Flag-Ddb1T1125A	144.956	121.94	153.708	140.201	9.47391

## Sheet: exp1
	HA-AMBRA1	IP：Flag	HA/Flag
Flag-Ddb1	85900	1700000	0.0505294	0.0505294	100
Flag-Ddb1T1125A	167000	2280000	0.0732456	0.0505294	144.956

## Sheet: exp2
	HA-AMBRA1	IP：Flag	HA/Flag
Flag-Ddb1	12400	247000	0.0502024	0.0502024	100
Flag-Ddb1T1125A	32200	526000	0.0612167	0.0502024	121.94

## Sheet: exp3
	HA-AMBRA1	IP：Flag	HA/Flag
Flag-Ddb1	28000	501000	0.0558882	0.0558882	100
Flag-Ddb1T1125A	90200	1050000	0.0859048	0.0558882	153.708
