# Supplementary material for: CRL4AMBRA1 is a key mediator for AKT-dependent cell cycle control in neural progenitor cells
Source: EMBO Rep. 2026 Apr 27;27(11):3099–119. doi: 10.1038/s44319-026-00768-7 (PMC13260899; doi:10.1038/s44319-026-00768-7)
Supplement: Supplementary file 10 — Appendix Figures Source Data [file 44319_2026_768_MOESM10_ESM.zip › Appendix Figures/Appendix Figure S7/S7I/S7I.xlsx]

## Sheet: summary
			Mean	SEM	P
exp1	mock	100	100	0	0.000119857
exp2	mock	100
exp3	mock	100
exp1	mln4924	173.614	165.011	7.58459
exp2	mln4924	159.288
exp3	mln4924	162.131

## Sheet: exp1
singal	CCND2	b-actin
mock	13300	332000	0.0400602	0.0400602	100
mln	20100	289000	0.0695502	0.0400602	173.614

## Sheet: exp2
	CCND2	b-actin
mock	58800	161000	0.365217	0.365217	100
mln4924	153000	263000	0.581749	0.365217	159.288

## Sheet: exp3
	CCND2	b-actin
mock	12500	539000	0.0231911	0.0231911	100
mln4924	47000	1250000	0.0376	0.0231911	162.131
