# Supplementary material for: CRL4AMBRA1 is a key mediator for AKT-dependent cell cycle control in neural progenitor cells
Source: EMBO Rep. 2026 Apr 27;27(11):3099–119. doi: 10.1038/s44319-026-00768-7 (PMC13260899; doi:10.1038/s44319-026-00768-7)
Supplement: Supplementary file 10 — Appendix Figures Source Data [file 44319_2026_768_MOESM10_ESM.zip › Appendix Figures/Appendix Figure S7/S7K/s7k.xls]

## Sheet: Sheet2
	aver.diameter of per sample/um
		mean	normalized	normalized	mean	sem	p
mock-1	36.7516	31.9918	31.9918	114.878	100.458	14.4419	0.00536927
mock-2	27.5251		31.9918	86.0378
mock-3	31.6988		31.9918	99.0841
mln4924-1	49.1537	47.6787	31.9918	153.645	152.12	5.55854
mln4924-2	48.1784		31.9918	150.596
mln4924-3	45.7041		31.9918	142.862

## Sheet: Sheet1
origin data um2/per neurosphere
Mock-1-1	Mock-1-2	Mock-1-3	Mock-2-1	Mock-2-2	Mock-2-3	Mock-3-1	Mock-3-2	Mock-3-3	mln4924-1-1	mln4924-1-2	mln4924-1-3	mln4924-2-1	mln4924-2-2	mln4924-2-3	mln4924-3-1	mln4924-3-2	mln4924-3-3
1534.99	149.942	519.031	369.089	8477.51	76.894	5206.65	688.197	2541.33	8408.3	2045.37	592.08	1973.28	4249.33	15240.3	2376.01	827.566	2718.18
1080.35	281.622	827.566	335.448	369.089	404.652	7866.2	303.729	519.031	6409.07	876.586	404.652	827.566	5206.65	5206.65	3384.28	827.566	7866.2
1673.39	7554.79	335.448	246.059	6521.53	11.534	93.233	369.089	199.923	199.923	4605.92	430.604	935.217	780.469	688.197	6521.53	935.217	1468.67
1400.42	9819.3	303.729	107.651	303.729	66.321	199.923	827.566	430.604	6409.07	8347.75	1042.87	246.059	1214.92	1042.87	5725.68	519.031	6256.25
519.031	5855.44	93.233	1106.31	131.68	430.604	335.448	303.729	369.089	1733.95	2376.01	170.127	30.757	876.586	199.923	2819.11	404.652	1973.28
1599.38	780.469	470.012	149.942	519.031	9312.76	7554.79	430.604	554.594	5725.68	3599.58	303.729	11419.6	1262.02	5582.47	4034.03	827.566	2541.33
688.197	2461.55	35.563	335.448	335.448	335.448	827.566	519.031	1080.35	4828.91	1080.35	1534.99	216.263	2045.37	3498.65	827.566	5725.68	3102.65
780.469	2284.7	719.915	303.729	554.594	1154.36	76.894	369.089	369.089	5328.72	7866.2	335.448	1341.79	1154.36	2045.37	4136.87	149.942	5979.43
1262.02	1154.36	76.894	719.915	216.263	780.469	303.729	170.127	554.594	2819.11	4136.87	199.923	688.197	10700.7	2130.91	470.012	335.448	3498.65
170.127	1042.87	335.448	303.729	303.729	5078.82	3184.35	335.448	4249.33	592.08	1154.36	780.469	688.197	980.392	592.08	876.586	719.915	2626.87
430.604	7262.59	107.651	1042.87	430.604	827.566	470.012	76.894	149.942	8162.24	3302.58	6256.25	1400.42	8347.75	369.089	3498.65	369.089	3902.34
	149.942	369.089	131.68	335.448	519.031	131.68	149.942	470.012	1080.35	1673.39	639.177	369.089	592.08	719.915	5078.82	1080.35	6213.96
	9312.76	131.68	30.757	3599.58	470.012	1534.99	1154.36	827.566	6409.07	4249.33	470.012	6951.17	1468.67	216.263	404.652	199.923	980.392
	519.031	369.089	876.586	246.059	107.651	1042.87	430.604	554.594	131.68	4968.28	430.604	688.197	303.729	2130.91	1400.42	719.915	7262.59
	7405.81	404.652	216.263	149.942	30.757	4828.91	199.923	1042.87	2461.55	430.604	554.594	131.68	430.604	4249.33	980.392	827.566	5582.47
	519.031	199.923	216.263	935.217	876.586	216.263	281.622	5979.43	3102.65	4828.91	430.604	876.586	554.594	719.915	5725.68	10169.2	827.566
	1400.42	199.923	199.923	216.263	303.729	2045.37	131.68	8.651	554.594	1042.87	303.729	688.197	216.263	6813.73	1262.02	9639.56	4249.33
	2203	1042.87	199.923	592.08	303.729	246.059	93.233	3384.28	780.469	8974.43	519.031	1733.95	2376.01	303.729	1973.28	3102.65	430.604
	2819.11	592.08	2461.55	4034.03	199.923	554.594	131.68	404.652	4828.91	6813.73	827.566	430.604	7405.81	1154.36	688.197	6813.73	519.031
		592.08	1811.8	4605.92	650.711	199.923	49.981	3302.58	2819.11	4034.03	592.08	1154.36	470.012	554.594	5725.68	876.586	688.197
		199.923	554.594	688.197	519.031	519.031	216.263	430.604	1341.79		335.448	876.586	688.197	3102.65	719.915	980.392	780.469
		335.448	170.127	470.012	876.586	4487.7	246.059	592.08	4487.7		430.604	876.586	3102.65	1214.92	876.586	430.604	639.177
		7866.2	688.197	14172.4	404.652	1262.02	2203	335.448	1811.8		876.586	1341.79	6678.2	8974.43	519.031	3384.28	131.68
		199.923	554.594	93.233	149.942	303.729	216.263	1400.42	827.566		281.622	2626.87	719.915	8819.68	4034.03	827.566	404.652
		49.981	281.622		303.729	369.089	76.894	335.448	430.604			430.604	2626.87	3702.42	1262.02	2819.11	2203
		935.217	519.031		980.392	3102.65	5979.43	430.604	935.217			1811.8	3902.34		1080.35	404.652	149.942
			107.651		780.469	149.942	2819.11	9639.56	1400.42			2541.33	404.652		935.217	2461.55	1262.02
			199.923		6521.53	592.08	404.652	639.177	554.594			404.652	3814.88		5078.82	9131.1	131.68
			1400.42		149.942	688.197	246.059	199.923	9639.56			519.031	3302.58		6128.41	303.729	519.031
			303.729		430.604	35.563	404.652	1468.67	1468.67			935.217	1400.42		369.089	3384.28	554.594
			11.534		131.68	303.729	76.894	216.263	149.942			7405.81	4249.33		1341.79	1042.87	1400.42
			49.981		519.031	1154.36	49.981	688.197	1262.02			519.031	2130.91		5206.65	5078.82	639.177
			30.757		1973.28	1468.67	216.263	688.197	780.469			5460.4	1468.67		1400.42	1262.02
			149.942		303.729	216.263	980.392	149.942				5460.4	2541.33		34	519.031
			199.923		1214.92	554.594	1042.87	1468.67				246.059	1468.67		35	876.586
			470.012		780.469	303.729	430.604	335.448				2203	9312.76		36	1400.42
			519.031		719.915	935.217	1673.39	6521.53				430.604	1468.67		37	1341.79
			170.127		66.321	246.059	688.197	1214.92				876.586	876.586		38	1154.36
			303.729		66.321	149.942	592.08	639.177				2045.37	6813.73		39	1733.95
			3.845		935.217	470.012	592.08	4714.53				639.177	1468.67		40	827.566
			149.942		554.594	216.263	688.197	2376.01				335.448	2045.37		41	1468.67
			369.089			335.448	404.652	780.469					1262.02			2045.37
			216.263				554.594	592.08					519.031			2130.91
			199.923				3814.88	935.217					2461.55			639.177
diameter/um
Mock-1-1	Mock-1-2	Mock-1-3	Mock-2-1	Mock-2-2	Mock-2-3	Mock-3-1	Mock-3-2	Mock-3-3	mln4924-1-1	mln4924-1-2	mln4924-1-3	mln4924-2-1	mln4924-2-2	mln4924-2-3	mln4924-3-1	mln4924-3-2	mln4924-3-3
44.2087	13.8171	25.707	21.6781	103.894	9.89467	81.4206	29.6013	56.8834	103.469	51.0318	27.4565	50.1244	73.5555	139.3	55.0021	32.4606	58.8294
37.0884	18.936	32.4606	20.6665	21.6781	22.6984	100.078	19.6652	25.707	90.3343	33.4081	22.6984	32.4606	81.4206	81.4206	65.6429	32.4606	100.078
46.1588	98.0768	20.6665	17.7001	91.1234	3.83217	10.8953	21.6781	15.9546	15.9546	76.5796	23.415	34.5073	31.5234	29.6013	91.1234	34.5073	43.2431
42.2265	111.814	19.6652	11.7075	19.6652	9.18926	15.9546	32.4606	23.415	90.3343	103.096	36.4393	17.7001	39.3304	36.4393	85.3825	25.707	89.2508
25.707	86.3445	10.8953	37.5312	12.9484	23.415	20.6665	19.6652	21.6781	46.9865	55.0021	14.7178	6.25788	33.4081	15.9546	59.9116	22.6984	50.1244
45.1265	31.5234	24.463	13.8171	25.707	108.892	98.0768	23.415	26.5731	85.3825	67.6988	19.6652	120.582	40.0855	84.3079	71.6678	32.4606	56.8834
29.6013	55.9834	6.72906	20.6665	20.6665	20.6665	32.4606	25.707	37.0884	78.4115	37.0884	44.2087	16.5938	51.0318	66.743	32.4606	85.3825	62.8524
31.5234	53.9348	30.2758	19.6652	26.5731	38.3377	9.89467	21.6781	21.6781	82.3695	100.078	20.6665	41.3331	38.3377	51.0318	72.5757	13.8171	87.2539
40.0855	38.3377	9.89467	30.2758	16.5938	31.5234	19.6652	14.7178	26.5731	59.9116	72.5757	15.9546	29.6013	116.724	52.088	24.463	20.6665	66.743
14.7178	36.4393	20.6665	19.6652	19.6652	80.4149	63.6745	20.6665	73.5555	27.4565	38.3377	31.5234	29.6013	35.3309	27.4565	33.4081	30.2758	57.8329
23.415	96.1614	11.7075	36.4393	23.415	32.4606	24.463	9.89467	13.8171	101.944	64.8457	89.2508	42.2265	103.096	21.6781	66.743	21.6781	70.4884
	13.8171	21.6781	12.9484	20.6665	25.707	12.9484	13.8171	24.463	37.0884	46.1588	28.5276	21.6781	27.4565	30.2758	80.4149	37.0884	88.9486
	108.892	12.9484	6.25788	67.6988	24.463	44.2087	38.3377	32.4606	90.3343	73.5555	24.463	94.0771	43.2431	16.5938	22.6984	15.9546	35.3309
	25.707	21.6781	33.4081	17.7001	11.7075	36.4393	23.415	26.5731	12.9484	79.535	23.415	29.6013	19.6652	52.088	42.2265	30.2758	96.1614
	97.1049	22.6984	16.5938	13.8171	6.25788	78.4115	15.9546	36.4393	55.9834	23.415	26.5731	12.9484	23.415	73.5555	35.3309	32.4606	84.3079
	25.707	15.9546	16.5938	34.5073	33.4081	16.5938	18.936	87.2539	62.8524	78.4115	23.415	33.4081	26.5731	30.2758	85.3825	113.788	32.4606
	42.2265	15.9546	15.9546	16.5938	19.6652	51.0318	12.9484	3.31885	26.5731	36.4393	19.6652	29.6013	16.5938	93.1424	40.0855	110.786	73.5555
	52.9617	36.4393	15.9546	27.4565	19.6652	17.7001	10.8953	65.6429	31.5234	106.895	25.707	46.9865	55.0021	19.6652	50.1244	62.8524	23.415
	59.9116	27.4565	55.9834	71.6678	15.9546	26.5731	12.9484	22.6984	78.4115	93.1424	32.4606	23.415	97.1049	38.3377	29.6013	93.1424	25.707
		27.4565	48.0298	76.5796	28.7839	15.9546	7.97733	64.8457	59.9116	71.6678	27.4565	38.3377	24.463	26.5731	85.3825	33.4081	29.6013
		15.9546	26.5731	29.6013	25.707	25.707	16.5938	23.415	41.3331		20.6665	33.4081	29.6013	62.8524	30.2758	35.3309	31.5234
		20.6665	14.7178	24.463	33.4081	75.5904	17.7001	27.4565	75.5904		23.415	33.4081	62.8524	39.3304	33.4081	23.415	28.5276
		100.078	29.6013	134.331	22.6984	40.0855	52.9617	20.6665	48.0298		33.4081	41.3331	92.2114	106.895	25.707	65.6429	12.9484
		15.9546	26.5731	10.8953	13.8171	19.6652	16.5938	42.2265	32.4606		18.936	57.8329	30.2758	105.97	71.6678	32.4606	22.6984
		7.97733	18.936		19.6652	21.6781	9.89467	20.6665	23.415			23.415	57.8329	68.6591	40.0855	59.9116	52.9617
		34.5073	25.707		35.3309	62.8524	87.2539	23.415	34.5073			48.0298	70.4884		37.0884	22.6984	13.8171
			11.7075		31.5234	13.8171	59.9116	110.786	42.2265			56.8834	22.6984		34.5073	55.9834	40.0855
			15.9546		91.1234	27.4565	22.6984	28.5276	26.5731			22.6984	69.694		80.4149	107.824	12.9484
			42.2265		13.8171	29.6013	17.7001	15.9546	110.786			25.707	64.8457		88.3342	19.6652	25.707
			19.6652		23.415	6.72906	22.6984	43.2431	43.2431			34.5073	42.2265		21.6781	65.6429	26.5731
			3.83217		12.9484	19.6652	9.89467	16.5938	13.8171			97.1049	73.5555		41.3331	36.4393	42.2265
			7.97733		25.707	38.3377	7.97733	29.6013	40.0855			25.707	52.088		81.4206	80.4149	28.5276
			6.25788		50.1244	43.2431	16.5938	29.6013	31.5234			83.381	43.2431		42.2265	40.0855
			13.8171		19.6652	16.5938	35.3309	13.8171				83.381	56.8834		6.57952	25.707
			15.9546		39.3304	26.5731	36.4393	43.2431				17.7001	43.2431		6.67558	33.4081
			24.463		31.5234	19.6652	23.415	20.6665				52.9617	108.892		6.77028	42.2265
			25.707		30.2758	34.5073	46.1588	91.1234				23.415	43.2431		6.86366	41.3331
			14.7178		9.18926	17.7001	29.6013	39.3304				33.4081	33.4081		6.9558	38.3377
			19.6652		9.18926	13.8171	27.4565	28.5276				51.0318	93.1424		7.04673	46.9865
			2.2126		34.5073	24.463	27.4565	77.4773				28.5276	43.2431		7.1365	32.4606
			13.8171		26.5731	16.5938	29.6013	55.0021				20.6665	51.0318		7.22515	43.2431
			21.6781			20.6665	22.6984	31.5234					40.0855			51.0318
			16.5938				26.5731	27.4565					25.707			52.088
			15.9546				69.694	34.5073					55.9834			28.5276
average diameter per group
36.7516			27.5251			31.6988			49.1537			48.1784			45.7041
