# Supplementary material for: CRL4AMBRA1 is a key mediator for AKT-dependent cell cycle control in neural progenitor cells
Source: EMBO Rep. 2026 Apr 27;27(11):3099–119. doi: 10.1038/s44319-026-00768-7 (PMC13260899; doi:10.1038/s44319-026-00768-7)
Supplement: Supplementary file 10 — Appendix Figures Source Data [file 44319_2026_768_MOESM10_ESM.zip › Appendix Figures/Appendix Figure S7/S7M/S7M.xlsx]

## Sheet: Sheet2
	%tunel/dapi
name	aver.of slices	mean
exp1-mock-1-m	19.6101	19.8489
exp2-mock-1-m	22.4723
exp3-mock-1-m	17.4641
exp1-0.1-1-m	18.7598	19.1376
exp2-0.1-1-m	18.9315
exp3-0.1-1-m	19.7215
exp1-1-1-m	57.5175	53.9959
exp2-1-1-m	44.2502
exp3-1-1-m	60.2202
exp1-10-1-m	74.1373	66.2926
exp2-10-1-m	56.9509
exp3-10-1-m	67.7898

## Sheet: Sheet1
name	tunel	dapi	%	aver.of slices
exp1-mock-1-m	79	247	31.9838	19.6101
exp1-mock-2-m	22	127	17.3228
exp1-mock-3-m	16	168	9.52381
exp1-0.1-1-m	26	114	22.807	18.7598
exp1-0.1-2-m	37	182	20.3297
exp1-0.1-3-m	23	175	13.1429
exp1-1-1-m	32	84	38.0952	57.5175
exp1-1-2-m	44	76	57.8947
exp1-1-3-m	49	64	76.5625
exp1-10-1-m	39	52	75	74.1373
exp1-10-2-m	54	68	79.4118
exp1-10-3-m	17	25	68
exp2-mock-1-m	25	95	26.3158	22.4723
exp2-mock-2-m	22	100	22
exp2-mock-3-m	17	89	19.1011
exp2-0.1-1-m	28	221	12.6697	18.9315
exp2-0.1-2-m	25	156	16.0256
exp2-0.1-3-m	34	121	28.0992
exp2-1-1-m	41	165	24.8485	44.2502
exp2-1-2-m	27	46	58.6957
exp2-1-3-m	31	63	49.2063
exp2-10-1-m	19	43	44.186	56.9509
exp2-10-2-m	21	35	60
exp2-10-3-m	24	36	66.6667
exp3-mock-1-m	19	106	17.9245	17.4641
exp3-mock-2-m	25	163	15.3374
exp3-mock-3-m	22	115	19.1304
exp3-0.1-1-m	51	225	22.6667	19.7215
exp3-0.1-2-m	17	81	20.9877
exp3-0.1-3-m	38	245	15.5102
exp3-1-1-m	44	61	72.1311	60.2202
exp3-1-2-m	39	65	60
exp3-1-3-m	33	68	48.5294
exp3-10-1-m	33	47	70.2128	67.7898
exp3-10-2-m	21	39	53.8462
exp3-10-3-m	23	29	79.3103
